# Supplementary material for: Aqua­bis(dichloro­acetato-κO)(1,10-phenanthroline-κ2 N,N′)copper(II)
Source: Acta Crystallogr Sect E Struct Rep Online. 2008 Dec 20;65(Pt 1):m113. doi: 10.1107/S1600536808042578 (PMC2968015; doi:10.1107/S1600536808042578)
Supplement: Supplementary file 1 [file e-65-0m113-sup1.cif]

##############################################################################
###                                                                        ###
###        Electronic paper (Acta Crystallographica Section E)             ###
###                                                                        ###
##############################################################################
#                                                                            #
# This CIF contains the data in a paper accepted for publication in Acta     #
# Crystallographica Section E. It conforms to the requirements of Notes      #
# for Authors for Section E, and has been peer reviewed under the auspices   #
# of the IUCr Commission on Journals.                                        #
#                                                                            #
# Full details of the Crystallographic Information File format               #
# are given in the paper "The Crystallographic Information File (CIF):       #
# a New Standard Archive File for Crystallography" by S. R. Hall, F. H.      #
# Allen and I. D. Brown [Acta Cryst. (1991), A47, 655-685].                  #
#                                                                            #
# The current version of the core CIF dictionary is obtainable from          #
# ftp://ftp.iucr.org/pub/cif_core.dic. The current version number is 2.4.    #
#                                                                            #
# Software is freely available for graphical display of the structure(s) in  #
# this CIF.  For information consult the CIF home page http://www.iucr.org/  #
# cif/home.html                                                              #
#                                                                            #
# This file may be used for bona fide research purposes within the           #
# scientific community so long as proper attribution is given to the journal # 
# article from which it was obtained.                                        #
#                                                                            #
##############################################################################
                                             
data_I
_audit_creation_method     SHELXL-97
_chemical_name_systematic
;
Aquabis(dichloroacetato-\kO)(1,10-phenanthroline-
\k^2^<i>N</i>,<i>N</i>')copper(II)
;
_chemical_name_common     ?
_chemical_formula_moiety     'C16 H12 Cl4 Cu N2 O5'
_chemical_formula_sum     'C16 H12 Cl4 Cu N2 O5'
_chemical_formula_iupac     '[Cu (C2 H Cl2 O2)2 (C12 H8 N2) (H2 O)]'
_chemical_formula_weight     517.62
_chemical_melting_point     ?
_symmetry_cell_setting     Triclinic
_symmetry_space_group_name_H-M     'P -1'
loop_
    _symmetry_equiv_pos_as_xyz
    'x, y, z'
    '-x, -y, -z'
_cell_length_a     8.2701(8)
_cell_length_b     10.8883(11)
_cell_length_c     12.0125(12)
_cell_angle_alpha     67.4390(10)
_cell_angle_beta     77.585(2)
_cell_angle_gamma     73.776(2)
_cell_volume     952.02(16)
_cell_formula_units_Z     2
_cell_measurement_reflns_used     1923
_cell_measurement_theta_min     2.254
_cell_measurement_theta_max     27.143
_cell_measurement_temperature     273(2)
_exptl_crystal_description     block
_exptl_crystal_colour     colorless
_exptl_crystal_size_max     0.32
_exptl_crystal_size_mid     0.25
_exptl_crystal_size_min     0.21
_exptl_crystal_density_diffrn     1.806
_exptl_crystal_density_meas     ?
_exptl_crystal_density_method     'not measured'
_exptl_crystal_F_000     518
_exptl_absorpt_coefficient_mu     1.741
_exptl_absorpt_correction_type     multi-scan
_exptl_absorpt_process_details     '(SADABS; Sheldrick, 1996)'
_exptl_absorpt_correction_T_min     0.6058
_exptl_absorpt_correction_T_max     0.7113
_exptl_special_details
;
;
_diffrn_ambient_temperature     273(2)
_diffrn_radiation_type     MoK\a
_diffrn_radiation_wavelength     0.71073
_diffrn_radiation_source     'fine-focus sealed tube'
_diffrn_radiation_monochromator     graphite
_diffrn_measurement_device_type     'Bruker SMART CCD area-detector'
_diffrn_measurement_method     '\f and \w'
_diffrn_detector_area_resol_mean     ?
_diffrn_reflns_number     5043
_diffrn_reflns_av_R_equivalents     0.0643
_diffrn_reflns_av_sigmaI/netI     0.0694
_diffrn_reflns_theta_min     1.85
_diffrn_reflns_theta_max     25.05
_diffrn_reflns_theta_full     25.05
_diffrn_measured_fraction_theta_max     0.991
_diffrn_measured_fraction_theta_full     0.991
_diffrn_reflns_limit_h_min     -9
_diffrn_reflns_limit_h_max     8
_diffrn_reflns_limit_k_min     -12
_diffrn_reflns_limit_k_max     12
_diffrn_reflns_limit_l_min     -14
_diffrn_reflns_limit_l_max     14
_diffrn_standards_number     ?
_diffrn_standards_interval_count     ?
_diffrn_standards_interval_time     ?
_diffrn_standards_decay_%     ?
_refine_special_details
;
Refinement of <i>F</i>^2^ against ALL reflections. The weighted <i>R</i>-factor
<i>wR</i> and goodness of fit <i>S</i> are based on <i>F</i>^2^, conventional
<i>R</i>-factors <i>R</i> are based on <i>F</i>, with <i>F</i> set to zero for
negative <i>F</i>^2^. The threshold expression of <i>F</i>^2^ >
\s(<i>F</i>^2^) is used only for calculating <i>R</i>-factors(gt) <i>etc</i>.
and is not relevant to the choice of reflections for refinement.
<i>R</i>-factors based on <i>F</i>^2^ are statistically about twice as large
as those based on <i>F</i>, and <i>R</i>- factors based on ALL data will be
even larger.
;
_reflns_number_total     3346
_reflns_number_gt     2539
_reflns_threshold_expression     I>2\s(I)
_refine_ls_structure_factor_coef     Fsqd
_refine_ls_matrix_type     full
_refine_ls_R_factor_all     0.0562
_refine_ls_R_factor_gt     0.0424
_refine_ls_wR_factor_gt     0.0998
_refine_ls_wR_factor_ref     0.1063
_refine_ls_goodness_of_fit_ref     1.005
_refine_ls_restrained_S_all     1.005
_refine_ls_number_reflns     3346
_refine_ls_number_parameters     261
_refine_ls_number_restraints     3
_refine_ls_hydrogen_treatment     mixed
_refine_ls_weighting_scheme     calc
_refine_ls_weighting_details
                  'calc w=1/[\s^2^(Fo^2^)+(0.046P)^2^] where P=(Fo^2^+2Fc^2^)/3'
_atom_sites_solution_hydrogens     geom
_atom_sites_solution_primary     direct
_atom_sites_solution_secondary     difmap
_refine_ls_shift/su_max     0.000
_refine_ls_shift/su_mean     0.000
_refine_diff_density_max     0.632
_refine_diff_density_min     -0.509
_refine_ls_extinction_method     none
_refine_ls_extinction_coef     ?
loop_
    _atom_type_symbol
    _atom_type_description
    _atom_type_scat_dispersion_real
    _atom_type_scat_dispersion_imag
    _atom_type_scat_source
    'C' 'C' 0.0033 0.0016
                         'International Tables Vol C Tables 4.2.6.8 and 6.1.1.4'
    'H' 'H' 0.0000 0.0000
                         'International Tables Vol C Tables 4.2.6.8 and 6.1.1.4'
    'N' 'N' 0.0061 0.0033
                         'International Tables Vol C Tables 4.2.6.8 and 6.1.1.4'
    'O' 'O' 0.0106 0.0060
                         'International Tables Vol C Tables 4.2.6.8 and 6.1.1.4'
    'Cl' 'Cl' 0.1484 0.1585
                         'International Tables Vol C Tables 4.2.6.8 and 6.1.1.4'
    'Cu' 'Cu' 0.3201 1.2651
                         'International Tables Vol C Tables 4.2.6.8 and 6.1.1.4'
_computing_data_collection     'SMART (Siemens, 1996)'
_computing_cell_refinement     'SMART (Siemens, 1996)'
_computing_data_reduction     'SAINT (Siemens, 1996)'
_computing_structure_solution     'SHELXS97 (Sheldrick, 2008)'
_computing_structure_refinement     'SHELXL97 (Sheldrick, 2008)'
_computing_molecular_graphics     'SHELXTL (Sheldrick, 2008)'
_computing_publication_material     'SHELXTL (Sheldrick, 2008)'
loop_
    _atom_site_type_symbol
    _atom_site_label
    _atom_site_fract_x
    _atom_site_fract_y
    _atom_site_fract_z
    _atom_site_U_iso_or_equiv
    _atom_site_adp_type
    _atom_site_calc_flag
    _atom_site_refinement_flags
    _atom_site_occupancy
    _atom_site_disorder_assembly
    _atom_site_disorder_group
    Cu Cu1 0.23680(6) 0.74569(4) 0.41387(4) 0.03375(16) Uani d . 1 . .
    Cl Cl4 0.12884(15) 0.83880(10) 0.01776(9) 0.0498(3) Uani d . 1 . .
    Cl Cl3 0.18005(19) 0.55281(11) 0.05837(10) 0.0653(4) Uani d . 1 . .
    Cl Cl1 0.66991(17) 0.90846(12) 0.08639(11) 0.0717(4) Uani d . 1 . .
    Cl Cl2 0.5908(2) 0.69108(14) 0.04161(11) 0.0831(5) Uani d . 1 . .
    O O3 0.1567(3) 0.7463(2) 0.2733(2) 0.0399(6) Uani d . 1 . .
    C C5 0.2814(4) 0.9060(3) 0.5379(3) 0.0310(8) Uani d . 1 . .
    O O5 0.1749(4) 0.5698(3) 0.5130(2) 0.0471(7) Uani d D 1 . .
    N N2 0.1747(4) 0.9522(3) 0.3541(2) 0.0324(7) Uani d . 1 . .
    N N1 0.3082(4) 0.7741(3) 0.5489(3) 0.0343(7) Uani d . 1 . .
    C C9 0.0716(5) 1.1808(4) 0.2276(3) 0.0447(10) Uani d . 1 . .
    H H9 0.0263 1.2392 0.1564 0.054 Uiso calc R 1 . .
    O O2 0.7530(4) 0.6097(3) 0.2708(2) 0.0586(8) Uani d . 1 . .
    C C13 0.6067(5) 0.6806(4) 0.2683(3) 0.0344(8) Uani d . 1 . .
    C C16 0.0957(5) 0.6794(3) 0.1249(3) 0.0340(8) Uani d . 1 . .
    H H16 -0.0272 0.6861 0.1432 0.041 Uiso calc R 1 . .
    C C11 0.2127(6) 1.1856(4) 0.4993(4) 0.0471(10) Uani d . 1 . .
    H H11 0.1873 1.2779 0.4887 0.056 Uiso calc R 1 . .
    C C15 0.1639(5) 0.6447(3) 0.2447(3) 0.0341(8) Uani d . 1 . .
    O O4 0.2088(4) 0.5243(3) 0.3049(2) 0.0609(9) Uani d . 1 . .
    C C14 0.5542(5) 0.7783(4) 0.1437(3) 0.0357(9) Uani d . 1 . .
    H H14 0.4330 0.8198 0.1536 0.043 Uiso calc R 1 . .
    C C1 0.3872(5) 0.6806(4) 0.6436(3) 0.0447(10) Uani d . 1 . .
    H H1 0.4132 0.5893 0.6509 0.054 Uiso calc R 1 . .
    C C12 0.2859(6) 1.0935(4) 0.5985(4) 0.0510(11) Uani d . 1 . .
    H H12 0.3130 1.1242 0.6531 0.061 Uiso calc R 1 . .
    C C8 0.1025(5) 1.2327(4) 0.3051(3) 0.0421(10) Uani d . 1 . .
    H H8 0.0766 1.3264 0.2879 0.051 Uiso calc R 1 . .
    C C10 0.1075(5) 1.0398(4) 0.2542(3) 0.0398(9) Uani d . 1 . .
    H H10 0.0836 1.0063 0.2004 0.048 Uiso calc R 1 . .
    C C6 0.2062(5) 1.0040(3) 0.4314(3) 0.0306(8) Uani d . 1 . .
    C C7 0.1742(5) 1.1436(4) 0.4118(3) 0.0368(9) Uani d . 1 . .
    C C4 0.3223(5) 0.9501(4) 0.6208(3) 0.0390(9) Uani d . 1 . .
    C C2 0.4306(6) 0.7160(4) 0.7297(4) 0.0506(11) Uani d . 1 . .
    H H2 0.4810 0.6482 0.7955 0.061 Uiso calc R 1 . .
    O O1 0.5012(4) 0.6801(3) 0.3559(2) 0.0634(9) Uani d . 1 . .
    C C3 0.4009(6) 0.8478(4) 0.7199(3) 0.0477(10) Uani d . 1 . .
    H H3 0.4321 0.8710 0.7779 0.057 Uiso calc R 1 . .
    H H5A 0.192(6) 0.535(3) 0.458(2) 0.065(16) Uiso d D 1 . .
    H H5B 0.194(6) 0.509(3) 0.5816(15) 0.068(15) Uiso d D 1 . .
loop_
    _atom_site_aniso_label
    _atom_site_aniso_U_11
    _atom_site_aniso_U_22
    _atom_site_aniso_U_33
    _atom_site_aniso_U_12
    _atom_site_aniso_U_13
    _atom_site_aniso_U_23
    Cu1 0.0471(3) 0.0207(2) 0.0318(3) -0.00140(19) -0.0107(2) -0.00826(19)
    Cl4 0.0728(8) 0.0307(5) 0.0416(6) -0.0135(5) -0.0179(5) -0.0005(4)
    Cl3 0.1158(11) 0.0350(6) 0.0486(6) -0.0027(6) -0.0209(6) -0.0222(5)
    Cl1 0.0801(9) 0.0472(7) 0.0746(8) -0.0293(6) -0.0338(7) 0.0168(6)
    Cl2 0.1151(12) 0.0745(9) 0.0677(8) 0.0119(8) -0.0340(8) -0.0440(7)
    O3 0.0622(18) 0.0227(13) 0.0366(14) -0.0029(12) -0.0151(13) -0.0119(11)
    C5 0.034(2) 0.0258(19) 0.0303(18) -0.0034(15) -0.0046(16) -0.0087(15)
    O5 0.073(2) 0.0312(15) 0.0346(16) -0.0132(15) -0.0142(15) -0.0038(14)
    N2 0.0419(19) 0.0222(16) 0.0315(16) -0.0044(13) -0.0051(14) -0.0090(13)
    N1 0.0420(18) 0.0271(17) 0.0326(16) -0.0042(14) -0.0059(14) -0.0104(13)
    C9 0.058(3) 0.026(2) 0.039(2) -0.0008(18) -0.014(2) -0.0011(17)
    O2 0.0396(17) 0.0558(19) 0.0453(16) 0.0073(15) -0.0018(14) 0.0063(14)
    C13 0.037(2) 0.029(2) 0.037(2) -0.0090(17) -0.0027(18) -0.0108(17)
    C16 0.041(2) 0.0239(19) 0.0350(19) -0.0038(16) -0.0062(17) -0.0094(16)
    C11 0.066(3) 0.029(2) 0.052(2) -0.010(2) -0.010(2) -0.018(2)
    C15 0.041(2) 0.024(2) 0.034(2) -0.0025(16) -0.0069(17) -0.0084(16)
    O4 0.113(3) 0.0235(15) 0.0449(16) 0.0005(16) -0.0331(17) -0.0086(13)
    C14 0.032(2) 0.030(2) 0.039(2) -0.0029(16) -0.0048(17) -0.0088(16)
    C1 0.060(3) 0.024(2) 0.044(2) -0.0006(19) -0.018(2) -0.0048(17)
    C12 0.072(3) 0.043(3) 0.051(3) -0.018(2) -0.008(2) -0.026(2)
    C8 0.051(3) 0.0200(19) 0.047(2) -0.0035(17) -0.007(2) -0.0049(17)
    C10 0.051(2) 0.030(2) 0.035(2) -0.0034(18) -0.0145(18) -0.0065(17)
    C6 0.034(2) 0.0242(19) 0.0298(18) -0.0039(15) 0.0009(15) -0.0097(15)
    C7 0.040(2) 0.0229(19) 0.042(2) -0.0055(16) -0.0010(18) -0.0088(17)
    C4 0.044(2) 0.039(2) 0.036(2) -0.0094(18) -0.0024(18) -0.0149(18)
    C2 0.063(3) 0.043(3) 0.040(2) -0.005(2) -0.020(2) -0.006(2)
    O1 0.0491(19) 0.083(2) 0.0386(16) 0.0057(16) -0.0020(15) -0.0158(16)
    C3 0.057(3) 0.052(3) 0.038(2) -0.010(2) -0.014(2) -0.016(2)
_geom_special_details
;
All e.s.d.'s (except the e.s.d. in the dihedral angle between two l.s. planes)
are estimated using the full covariance matrix. The cell e.s.d.'s are taken
into account individually in the estimation of e.s.d.'s in distances, angles
and torsion angles; correlations between e.s.d.'s in cell parameters are only
used when they are defined by crystal symmetry. An approximate (isotropic)
treatment of cell e.s.d.'s is used for estimating e.s.d.'s involving l.s.
planes.
;
loop_
    _geom_bond_atom_site_label_1
    _geom_bond_atom_site_label_2
    _geom_bond_site_symmetry_2
    _geom_bond_distance
    _geom_bond_publ_flag
    Cu1 O3 . 1.939(2) ?
    Cu1 O5 . 1.971(2) ?
    Cu1 N1 . 1.994(3) ?
    Cu1 N2 . 2.027(3) ?
    Cu1 O1 . 2.152(3) ?
    Cl4 C16 . 1.774(3) ?
    Cl3 C16 . 1.759(4) ?
    Cl1 C14 . 1.767(4) ?
    Cl2 C14 . 1.753(4) ?
    O3 C15 . 1.261(4) ?
    C5 N1 . 1.348(4) ?
    C5 C4 . 1.394(5) ?
    C5 C6 . 1.444(5) ?
    O5 H5A . 0.85(3) ?
    O5 H5B . 0.85(3) ?
    N2 C10 . 1.331(4) ?
    N2 C6 . 1.355(4) ?
    N1 C1 . 1.348(4) ?
    C9 C8 . 1.355(5) ?
    C9 C10 . 1.399(5) ?
    C9 H9 . 0.9300 ?
    O2 C13 . 1.240(5) ?
    C13 O1 . 1.213(4) ?
    C13 C14 . 1.536(5) ?
    C16 C15 . 1.531(5) ?
    C16 H16 . 0.9800 ?
    C11 C12 . 1.359(6) ?
    C11 C7 . 1.417(5) ?
    C11 H11 . 0.9300 ?
    C15 O4 . 1.223(4) ?
    C14 H14 . 0.9800 ?
    C1 C2 . 1.374(5) ?
    C1 H1 . 0.9300 ?
    C12 C4 . 1.432(5) ?
    C12 H12 . 0.9300 ?
    C8 C7 . 1.410(5) ?
    C8 H8 . 0.9300 ?
    C10 H10 . 0.9300 ?
    C6 C7 . 1.401(5) ?
    C4 C3 . 1.411(5) ?
    C2 C3 . 1.349(5) ?
    C2 H2 . 0.9300 ?
    C3 H3 . 0.9300 ?
loop_
    _geom_contact_atom_site_label_1
    _geom_contact_atom_site_label_2
    _geom_contact_distance
    _geom_contact_site_symmetry_1
    _geom_contact_site_symmetry_2
    _geom_contact_publ_flag
    Cl1 Cl4 3.306(2) . 2_675 n
    Cl2 Cl3 3.278(2) . 2_665 n
    Cg1 Cg2 3.734(2) . 2_567 n
loop_
    _geom_angle_atom_site_label_1
    _geom_angle_atom_site_label_2
    _geom_angle_atom_site_label_3
    _geom_angle_site_symmetry_1
    _geom_angle_site_symmetry_3
    _geom_angle
    _geom_angle_publ_flag
    O3 Cu1 O5 . . 91.06(10) ?
    O3 Cu1 N1 . . 171.76(11) ?
    O5 Cu1 N1 . . 95.86(11) ?
    O3 Cu1 N2 . . 90.28(11) ?
    O5 Cu1 N2 . . 149.53(12) ?
    N1 Cu1 N2 . . 81.49(11) ?
    O3 Cu1 O1 . . 95.15(11) ?
    O5 Cu1 O1 . . 101.24(12) ?
    N1 Cu1 O1 . . 87.88(12) ?
    N2 Cu1 O1 . . 108.94(12) ?
    C15 O3 Cu1 . . 127.3(2) ?
    N1 C5 C4 . . 124.2(3) ?
    N1 C5 C6 . . 115.7(3) ?
    C4 C5 C6 . . 120.1(3) ?
    Cu1 O5 H5A . . 99(2) ?
    Cu1 O5 H5B . . 137(3) ?
    H5A O5 H5B . . 111(3) ?
    C10 N2 C6 . . 117.7(3) ?
    C10 N2 Cu1 . . 129.8(3) ?
    C6 N2 Cu1 . . 112.5(2) ?
    C1 N1 C5 . . 117.1(3) ?
    C1 N1 Cu1 . . 128.6(3) ?
    C5 N1 Cu1 . . 114.1(2) ?
    C8 C9 C10 . . 120.4(4) ?
    C8 C9 H9 . . 119.8 ?
    C10 C9 H9 . . 119.8 ?
    O1 C13 O2 . . 125.7(4) ?
    O1 C13 C14 . . 117.0(3) ?
    O2 C13 C14 . . 117.3(3) ?
    C15 C16 Cl3 . . 113.0(3) ?
    C15 C16 Cl4 . . 112.4(2) ?
    Cl3 C16 Cl4 . . 109.30(19) ?
    C15 C16 H16 . . 107.3 ?
    Cl3 C16 H16 . . 107.3 ?
    Cl4 C16 H16 . . 107.3 ?
    C12 C11 C7 . . 121.2(4) ?
    C12 C11 H11 . . 119.4 ?
    C7 C11 H11 . . 119.4 ?
    O4 C15 O3 . . 127.3(3) ?
    O4 C15 C16 . . 117.8(3) ?
    O3 C15 C16 . . 114.7(3) ?
    C13 C14 Cl2 . . 110.9(3) ?
    C13 C14 Cl1 . . 109.3(2) ?
    Cl2 C14 Cl1 . . 110.0(2) ?
    C13 C14 H14 . . 108.9 ?
    Cl2 C14 H14 . . 108.9 ?
    Cl1 C14 H14 . . 108.9 ?
    N1 C1 C2 . . 122.1(4) ?
    N1 C1 H1 . . 118.9 ?
    C2 C1 H1 . . 119.0 ?
    C11 C12 C4 . . 121.4(4) ?
    C11 C12 H12 . . 119.3 ?
    C4 C12 H12 . . 119.3 ?
    C9 C8 C7 . . 119.6(3) ?
    C9 C8 H8 . . 120.2 ?
    C7 C8 H8 . . 120.2 ?
    N2 C10 C9 . . 121.9(4) ?
    N2 C10 H10 . . 119.0 ?
    C9 C10 H10 . . 119.1 ?
    N2 C6 C7 . . 124.1(3) ?
    N2 C6 C5 . . 116.1(3) ?
    C7 C6 C5 . . 119.8(3) ?
    C6 C7 C8 . . 116.3(3) ?
    C6 C7 C11 . . 118.9(3) ?
    C8 C7 C11 . . 124.7(3) ?
    C5 C4 C3 . . 116.3(3) ?
    C5 C4 C12 . . 118.5(3) ?
    C3 C4 C12 . . 125.2(3) ?
    C3 C2 C1 . . 120.8(3) ?
    C3 C2 H2 . . 119.6 ?
    C1 C2 H2 . . 119.6 ?
    C13 O1 Cu1 . . 144.6(3) ?
    C2 C3 C4 . . 119.4(3) ?
    C2 C3 H3 . . 120.3 ?
    C4 C3 H3 . . 120.3 ?
loop_
    _geom_hbond_atom_site_label_D
    _geom_hbond_atom_site_label_H
    _geom_hbond_atom_site_label_A
    _geom_hbond_site_symmetry_A
    _geom_hbond_distance_DH
    _geom_hbond_distance_HA
    _geom_hbond_distance_DA
    _geom_hbond_angle_DHA
    C16 H16 O2 1_455 0.98 2.24 3.118(5) 148.6
    O5 H5B O2 2_666 0.85(2) 1.81(2) 2.654(3) 174(3)
    O5 H5A O4 . 0.85(2) 1.86(2) 2.673(4) 159(3)
data_global
_journal_date_recd_electronic     2008-11-29
_journal_date_accepted     2008-12-15
_journal_name_full     'Acta Crystallographica, Section E'
_journal_year     2009
_journal_volume     65
_journal_issue      1
_journal_page_first     m113
_journal_page_last     m113
_journal_paper_category     QM
_journal_coeditor_code     CV2493
_publ_contact_author_name     'Junshan Sun'
_publ_contact_author_address
;
  Department of Materials Science
  and Chemical Engineering
  Taishan University,
  271021 Taian, Shandong,
  People's Republic of China
;
_publ_contact_author_email     xiangyz_2008@163.com
_publ_contact_author_fax     '86 538 6715159'
_publ_contact_author_phone     '86 538 6715360'
_publ_section_title
;\
Aquabis(dichloroacetato-\k<i>O</i>)(1,10-phenanthroline-\k^2^<i>N</i>,\
<i>N</i>')copper(II)
;
loop_
    _publ_author_name
    _publ_author_address
    'Yaru Liu'
;
School of Science
North University of China
Taiyuan 030051
People's Republic of China
;
    'Jianzhong Ning'
;
College of Chemistry and Food
Zhengzhou University
Zhengzhou 450044
People's Republic of China
;
    'Junshan Sun'
;
Department of Materials Science and Chemical Engineering
Taishan University,
271021 Taian, Shandong,
People's Republic of China
;
    'Chuan Zhang'
;
Department of Materials Science and Chemical Engineering
Taishan University,
271021 Taian, Shandong,
People's Republic of China
;
