# Supplementary material for: Aqua­bis(dichloro­acetato-κO)(1,10-phenanthroline-κ2 N,N′)copper(II)
Source: Acta Crystallogr Sect E Struct Rep Online. 2008 Dec 20;65(Pt 1):m113. doi: 10.1107/S1600536808042578 (PMC2968015; doi:10.1107/S1600536808042578)
Supplement: Supplementary file 2 [file e-65-0m113-Isup2.hkl]

# 
# h,k,l, Fc-squared, Fo-squared, sigma(Fo-squared) and status flag 
# 
data_I
_shelx_title ' 1234 in P-1' 
_shelx_refln_list_code          4 
_shelx_F_calc_maximum      222.38 
_exptl_crystal_F_000       518.00 
_reflns_d_resolution_high  0.8393 
 
loop_ 
 _symmetry_equiv_pos_as_xyz 
 'x, y, z' 
 '-x, -y, -z' 
 
_cell_length_a     8.2701 
_cell_length_b    10.8883 
_cell_length_c    12.0125 
_cell_angle_alpha  67.439 
_cell_angle_beta   77.585 
_cell_angle_gamma  73.776 
 
_shelx_F_squared_multiplier     1.000 
 
loop_ 
 _refln_index_h 
 _refln_index_k 
 _refln_index_l 
 _refln_F_squared_calc 
 _refln_F_squared_meas 
 _refln_F_squared_sigma 
 _refln_observed_status 
   1   0   0        3.68       20.24      2.92 o 
   2   0   0    13840.64    16391.40    967.89 o 
   3   0   0     4720.12     5337.26    222.99 o 
   4   0   0       43.71       51.08      7.66 o 
   5   0   0      253.84      255.28     14.76 o 
   6   0   0       91.69       96.39     11.49 o 
   7   0   0        6.33        0.36      6.68 o 
   8   0   0       11.74        7.97     12.01 o 
   9   0   0       14.69       26.97     16.02 o 
  -8   1   0       14.73        2.84      7.44 o 
  -7   1   0      157.50      175.03     16.97 o 
  -6   1   0       45.19       36.13      8.77 o 
  -5   1   0      705.73      742.36     62.68 o 
  -4   1   0       26.22       21.47      5.42 o 
  -3   1   0     6258.30     6766.43    375.11 o 
  -2   1   0     3879.90     4420.23    313.07 o 
  -1   1   0     4335.99     4671.18    583.04 o 
   0   1   0      355.27      336.67      7.94 o 
   2   1   0     1956.19     2160.58     38.12 o 
   3   1   0        4.33        6.32      6.64 o 
   4   1   0     1356.39     1448.42     32.20 o 
   5   1   0      561.44      604.65     37.41 o 
   6   1   0       29.12       42.10      8.41 o 
   7   1   0       60.19       75.77     17.70 o 
   8   1   0       26.28       39.24     16.09 o 
   9   1   0       96.57      108.97     24.78 o 
  -8   2   0      262.44      317.24     33.42 o 
  -7   2   0      170.68      171.98     17.01 o 
  -6   2   0     1194.70     1193.00     62.76 o 
  -5   2   0      144.72      143.52     12.52 o 
  -4   2   0      162.84      149.36     11.33 o 
  -3   2   0       28.91       29.60      5.35 o 
  -2   2   0       41.83       39.54      8.95 o 
  -1   2   0     3826.36     3921.50    676.62 o 
   0   2   0     7634.47     7521.13     57.75 o 
   1   2   0        0.72        2.97      1.67 o 
   2   2   0     2751.15     2753.48     42.56 o 
   3   2   0      448.17      422.41     20.31 o 
   4   2   0      196.09      176.19     13.44 o 
   5   2   0       41.84       45.32      6.87 o 
   6   2   0      604.21      654.30     38.17 o 
   7   2   0      186.63      234.66     26.76 o 
   8   2   0       36.96       54.72     18.08 o 
   9   2   0        0.76        7.03     13.09 o 
  -8   3   0       20.69       38.01     16.96 o 
  -7   3   0      305.43      277.18     30.63 o 
  -6   3   0        6.79       18.94      7.47 o 
  -5   3   0      685.12      712.75     39.80 o 
  -4   3   0      518.87      543.00     51.56 o 
  -3   3   0     1143.61     1216.44     56.59 o 
  -2   3   0       15.34       21.55      4.83 o 
  -1   3   0      108.09      149.68     21.79 o 
   0   3   0        1.59        2.25      2.02 o 
   1   3   0     7571.19     7958.82     73.53 o 
   2   3   0     3546.86     3552.08    175.52 o 
   3   3   0     4155.39     3944.56    230.17 o 
   4   3   0      372.16      377.67     16.76 o 
   5   3   0      188.00      190.63     19.84 o 
   6   3   0      107.65       99.48     17.59 o 
   7   3   0       38.97       43.27     15.09 o 
   8   3   0      167.70      149.51     25.38 o 
   9   3   0       79.29       75.17     22.69 o 
  -8   4   0       23.33       12.36     13.69 o 
  -7   4   0       79.36       86.59     21.31 o 
  -6   4   0      224.74      273.85     29.69 o 
  -5   4   0        0.51       -3.33      4.90 o 
  -4   4   0      283.42      287.65     18.80 o 
  -3   4   0       53.55       57.14      7.60 o 
  -2   4   0     1287.28     1270.45    226.62 o 
  -1   4   0     2111.75     2123.90    311.15 o 
   0   4   0     1399.26     1505.41    219.05 o 
   1   4   0      582.62      595.59     35.54 o 
   2   4   0      765.72      747.70     19.77 o 
   3   4   0     1698.19     1744.21    116.14 o 
   4   4   0     1603.84     1753.27     36.13 o 
   5   4   0     1727.11     1668.50     63.69 o 
   6   4   0      250.57      218.60     24.37 o 
   7   4   0      131.95      170.99     24.80 o 
   8   4   0        0.51        2.80      9.93 o 
   9   4   0       64.20       87.76     23.57 o 
  -7   5   0        7.74        7.95     12.86 o 
  -6   5   0      216.76      224.72     29.88 o 
  -5   5   0      300.72      316.94     31.22 o 
  -4   5   0      738.88      797.33     44.44 o 
  -3   5   0     1101.97     1083.09     84.83 o 
  -2   5   0      180.32      173.23     36.03 o 
  -1   5   0      744.44      839.86    115.82 o 
   0   5   0      806.94      850.78    113.90 o 
   1   5   0    12089.47    13972.01    793.25 o 
   2   5   0      122.01      125.02      8.84 o 
   3   5   0     8187.75     8367.25    118.41 o 
   4   5   0      665.65      639.25     23.32 o 
   5   5   0      452.29      460.79     21.69 o 
   6   5   0      385.78      418.36     22.70 o 
   7   5   0       11.26        1.63      9.25 o 
   8   5   0        6.26        5.92     11.88 o 
   9   5   0       13.07       23.64     16.03 o 
  -7   6   0       35.41       34.07     18.36 o 
  -6   6   0       31.33       13.52     14.21 o 
  -5   6   0      116.78      116.08     23.15 o 
  -4   6   0     1439.25     1578.13     65.74 o 
  -3   6   0      142.81      155.73     22.00 o 
  -2   6   0     5595.04     5337.41    917.76 o 
  -1   6   0      432.10      447.11     71.39 o 
   0   6   0      684.75      721.26    149.38 o 
   1   6   0      273.28      246.70     25.43 o 
   2   6   0      748.75      810.54     85.57 o 
   3   6   0      228.33      269.14     15.65 o 
   4   6   0      411.78      411.24     20.03 o 
   5   6   0      111.49       98.93     12.27 o 
   6   6   0        0.78        0.50      5.38 o 
   7   6   0      179.48      201.83     27.23 o 
   8   6   0       34.01       31.13     15.46 o 
   9   6   0       72.47       61.48     22.02 o 
  -6   7   0       16.87       12.27     14.65 o 
  -5   7   0      979.08      921.31     57.36 o 
  -4   7   0       88.55      105.66     23.25 o 
  -3   7   0     1131.44     1119.67     55.14 o 
  -2   7   0       76.08       85.73     17.76 o 
  -1   7   0      206.32      266.25     23.93 o 
   0   7   0      226.77      250.44     45.24 o 
   1   7   0       41.61       59.33      7.16 o 
   2   7   0       24.03       22.65      5.27 o 
   3   7   0       60.32       65.46      9.80 o 
   4   7   0       14.42       13.92      8.13 o 
   5   7   0      138.94      162.85     20.53 o 
   6   7   0      296.99      294.67     23.25 o 
   7   7   0      175.12      183.86     18.77 o 
   8   7   0       36.94       36.91     16.54 o 
  -5   8   0        8.92        2.12     12.38 o 
  -4   8   0      493.67      495.25     43.45 o 
  -3   8   0      116.01      125.17     23.94 o 
  -2   8   0      391.68      420.94     35.43 o 
  -1   8   0        1.56        4.72      8.95 o 
   0   8   0        2.69        0.75      7.95 o 
   1   8   0      231.36      219.80     23.47 o 
   2   8   0     1209.90     1182.87    106.16 o 
   3   8   0       87.10       83.59     11.52 o 
   4   8   0     1054.80     1061.03     34.79 o 
   5   8   0       10.55        8.62      7.09 o 
   6   8   0      318.82      328.76     22.71 o 
   7   8   0       10.96       10.05      9.04 o 
   8   8   0        5.55        9.98     13.58 o 
  -4   9   0       53.37       41.79     20.81 o 
  -3   9   0      271.46      319.41     36.88 o 
  -2   9   0        2.39        0.56     12.26 o 
  -1   9   0     1803.89     2025.75     73.34 o 
   0   9   0       15.64       14.88     11.16 o 
   1   9   0      877.16     1045.72     64.58 o 
   2   9   0        7.50        4.62      6.11 o 
   3   9   0      129.70      132.81     14.50 o 
   4   9   0       20.77       38.78     10.52 o 
   5   9   0       37.51       40.48     11.33 o 
   6   9   0      127.00      140.55     17.53 o 
   7   9   0       18.14       15.85     14.16 o 
  -3  10   0      454.07      454.41     44.96 o 
  -2  10   0      491.97      533.23     45.13 o 
  -1  10   0      155.67      167.45     27.69 o 
   0  10   0      701.52      875.89     50.11 o 
   1  10   0      622.62      513.01     40.69 o 
   2  10   0      152.87      167.06     26.58 o 
   3  10   0      561.21      598.48     42.86 o 
   4  10   0       95.55       63.78     16.67 o 
   5  10   0      135.26      134.43     17.39 o 
   6  10   0       28.09        7.99      9.55 o 
  -1  11   0      892.09     1051.22     62.04 o 
   0  11   0       37.81       39.00     18.68 o 
   1  11   0      519.54      584.67     45.92 o 
   2  11   0      795.09      835.50     54.40 o 
   3  11   0       50.13       54.47     20.79 o 
   4  11   0      320.85      294.94     35.77 o 
   5  11   0        1.42        7.58     16.13 o 
  -4 -11   1      245.55      237.68     33.86 o 
  -3 -11   1      322.91      361.15     38.62 o 
  -2 -11   1      189.35      158.01     29.97 o 
  -1 -11   1      135.30      183.13     31.12 o 
   0 -11   1      138.21      137.41     28.87 o 
   1 -11   1       23.41       16.67     17.76 o 
  -6 -10   1       20.82       11.74     10.24 o 
  -5 -10   1       38.46       37.13     12.10 o 
  -4 -10   1      359.55      347.52     37.08 o 
  -3 -10   1       59.11       51.59     19.06 o 
  -2 -10   1      837.31      766.01     50.55 o 
  -1 -10   1      641.16      552.36     43.65 o 
   0 -10   1      218.70      187.31     29.50 o 
   1 -10   1      302.62      328.01     35.49 o 
   2 -10   1      106.62       94.30     25.20 o 
   3 -10   1        8.53        4.96     17.24 o 
  -7  -9   1       13.74       16.16     11.14 o 
  -6  -9   1        4.21        9.56      9.36 o 
  -5  -9   1      293.12      295.51     41.55 o 
  -4  -9   1        4.77        2.06      7.24 o 
  -3  -9   1      929.01     1031.54     53.90 o 
  -2  -9   1       15.13       19.15     13.45 o 
  -1  -9   1      431.81      452.34     36.80 o 
   0  -9   1       39.83       65.49     13.54 o 
   1  -9   1        1.55        4.96     12.01 o 
   2  -9   1      115.90      127.24     25.29 o 
   3  -9   1       87.77       89.41     24.45 o 
   4  -9   1       26.17       37.04     20.95 o 
  -8  -8   1       73.05       86.89     17.33 o 
  -7  -8   1       21.97       18.03     10.43 o 
  -6  -8   1       83.40       88.70     14.64 o 
  -5  -8   1      162.62      164.49     17.18 o 
  -4  -8   1      184.68      205.50     17.15 o 
  -3  -8   1       74.52       67.54     11.08 o 
  -2  -8   1      247.27      239.03     17.16 o 
  -1  -8   1      200.44      227.22     18.26 o 
   0  -8   1      399.15      481.87     32.75 o 
   1  -8   1     1103.71     1289.03     55.73 o 
   2  -8   1      721.27      685.28     44.58 o 
   3  -8   1       85.40      106.45     23.82 o 
   4  -8   1      106.90      101.12     24.87 o 
   5  -8   1        2.83        7.45     15.62 o 
  -8  -7   1       18.93        8.90     12.21 o 
  -7  -7   1        2.95        1.03      7.59 o 
  -6  -7   1       72.64       53.17     11.99 o 
  -5  -7   1       23.79       23.20      8.14 o 
  -4  -7   1       28.42       38.65      9.12 o 
  -3  -7   1      677.45      654.21     28.41 o 
  -2  -7   1        3.50        1.25      4.99 o 
  -1  -7   1     2961.18     3061.17    317.33 o 
   0  -7   1      522.11      617.81     33.68 o 
   1  -7   1     1242.32     1440.04     54.40 o 
   2  -7   1      851.00      955.10     48.23 o 
   3  -7   1     1030.00     1045.00     54.40 o 
   4  -7   1        0.97       -2.10     11.75 o 
   5  -7   1      157.99      175.49     29.89 o 
   6  -7   1       33.68       24.12     15.85 o 
  -8  -6   1       75.84       64.20     20.37 o 
  -7  -6   1       30.41       47.10     11.64 o 
  -6  -6   1      426.78      463.05     28.66 o 
  -5  -6   1      158.79      147.51     14.79 o 
  -4  -6   1      453.82      439.01     21.39 o 
  -3  -6   1       57.86       37.17      7.90 o 
  -2  -6   1     1605.47     1812.12    191.98 o 
  -1  -6   1      304.65      369.71     27.23 o 
   0  -6   1     2404.47     2506.15    387.67 o 
   1  -6   1      963.24     1063.70     43.55 o 
   2  -6   1       68.50      121.33     18.68 o 
   3  -6   1      128.49      123.80     20.19 o 
   4  -6   1       26.94       41.66     15.75 o 
   5  -6   1      179.19      177.03     26.86 o 
   6  -6   1      182.25      141.90     27.54 o 
  -9  -5   1       98.47      154.42     29.96 o 
  -8  -5   1      125.51      155.34     26.73 o 
  -7  -5   1      236.72      203.13     27.38 o 
  -6  -5   1        0.28        1.96      5.92 o 
  -5  -5   1     1112.32     1122.48     34.64 o 
  -4  -5   1       57.96       56.60      9.34 o 
  -3  -5   1     1497.10     1545.69     37.80 o 
  -2  -5   1        0.78        2.40      2.59 o 
  -1  -5   1     1797.28     2078.05    159.53 o 
   0  -5   1     1650.66     1623.67    268.27 o 
   1  -5   1     2448.69     2543.59    357.83 o 
   2  -5   1     3068.10     2892.48    396.89 o 
   3  -5   1     1254.55     1399.40     54.25 o 
   4  -5   1       96.14      108.84     19.81 o 
   5  -5   1       46.26       49.21     16.73 o 
   6  -5   1        3.14        3.77      9.85 o 
   7  -5   1        0.46       -8.28     11.48 o 
  -9  -4   1       10.97        6.88     14.31 o 
  -8  -4   1      110.28      118.13     23.98 o 
  -7  -4   1        0.69       -5.43      8.33 o 
  -6  -4   1      117.68      129.45     20.17 o 
  -5  -4   1      567.92      528.51     23.57 o 
  -4  -4   1        2.33        3.28      4.65 o 
  -3  -4   1      942.24      917.42     29.86 o 
  -2  -4   1     2175.44     2104.31     34.66 o 
  -1  -4   1       28.87       31.15      4.12 o 
   0  -4   1     5503.06     5929.92    890.93 o 
   1  -4   1      164.02      176.08     26.15 o 
   2  -4   1      374.81      359.72     65.75 o 
   3  -4   1      982.17     1037.02     55.06 o 
   4  -4   1      230.55      280.58     26.92 o 
   5  -4   1      264.42      274.06     28.08 o 
   6  -4   1        1.48        4.39      9.70 o 
   7  -4   1      379.42      333.78     35.79 o 
   8  -4   1        0.16       19.90     15.21 o 
  -9  -3   1       15.60        3.46     12.78 o 
  -8  -3   1        9.24       15.29     12.97 o 
  -7  -3   1      146.08      167.67     24.94 o 
  -6  -3   1      182.62      174.99     22.67 o 
  -5  -3   1     1296.59     1319.76     51.04 o 
  -4  -3   1       24.82       29.10      6.92 o 
  -3  -3   1      394.40      392.21     21.71 o 
  -2  -3   1      903.26      886.94     21.01 o 
  -1  -3   1       15.62       10.44      3.12 o 
   0  -3   1      400.51      488.27     89.15 o 
   1  -3   1     1808.93     1802.36    303.58 o 
   2  -3   1      227.41      230.90     10.00 o 
   3  -3   1     1003.85     1072.76     40.27 o 
   4  -3   1      927.24      919.66     25.22 o 
   5  -3   1       65.58       77.73     10.16 o 
   6  -3   1      259.46      326.79     30.50 o 
   7  -3   1       56.14       89.72     20.76 o 
   8  -3   1       21.98       30.40     16.55 o 
  -9  -2   1        3.02        0.01     12.71 o 
  -8  -2   1      318.80      321.02     34.08 o 
  -7  -2   1      205.65      228.64     27.36 o 
  -6  -2   1      192.49      218.21     24.01 o 
  -5  -2   1        1.47       -0.21      3.65 o 
  -4  -2   1       71.37       86.19     11.30 o 
  -3  -2   1      612.12      613.84     19.08 o 
  -2  -2   1     2161.82     2224.45     43.40 o 
  -1  -2   1       53.00       55.88      4.98 o 
   0  -2   1     5565.31     6254.98    703.13 o 
   1  -2   1      527.23      445.91     84.17 o 
   2  -2   1     2342.92     2407.50    115.68 o 
   3  -2   1     3501.72     3740.42    129.58 o 
   4  -2   1     5555.87     5986.41     92.03 o 
   5  -2   1      135.84      155.69     12.57 o 
   6  -2   1      177.19      178.50     15.30 o 
   7  -2   1      128.76      139.50     23.20 o 
   8  -2   1       10.14        5.71     12.09 o 
  -9  -1   1        0.40        7.01     13.25 o 
  -8  -1   1        3.22        1.99     10.86 o 
  -7  -1   1        1.12       -1.43      9.18 o 
  -6  -1   1       22.66       16.77      9.62 o 
  -5  -1   1     1256.88     1443.10     48.95 o 
  -4  -1   1     1267.31     1500.94     60.54 o 
  -3  -1   1     5588.84     6362.38    398.79 o 
  -2  -1   1    23146.60    24594.79    144.31 o 
  -1  -1   1     3987.57     4122.16    213.94 o 
   0  -1   1     7185.74     8110.63     71.51 o 
   1  -1   1     4412.76     5130.41    309.96 o 
   2  -1   1      721.04      905.77     28.70 o 
   3  -1   1        8.74        7.15      3.19 o 
   4  -1   1      806.91      846.44     23.06 o 
   5  -1   1        3.10        1.78      4.24 o 
   6  -1   1      143.29      139.12     13.48 o 
   7  -1   1        8.83       17.83      9.67 o 
   8  -1   1       24.45       37.26     11.07 o 
  -9   0   1        6.71        6.22     14.67 o 
  -8   0   1       68.37      100.24     22.22 o 
  -7   0   1       81.53       77.84     18.21 o 
  -6   0   1      218.26      274.61     17.52 o 
  -5   0   1      232.65      254.45     19.54 o 
  -4   0   1     5924.11     6827.47    451.34 o 
  -3   0   1       27.07       29.69      4.78 o 
  -2   0   1    49451.03    49313.28    268.09 o 
  -1   0   1     1143.75     1216.73     23.38 o 
   0   0   1     1914.61     1754.69     21.50 o 
   1   0   1     1490.54     1615.42     20.76 o 
   2   0   1     3395.55     3922.60     33.54 o 
   3   0   1     1173.33     1224.20     22.97 o 
   4   0   1     2364.02     2538.30     38.30 o 
   5   0   1      105.16       85.55      9.68 o 
   6   0   1       24.55       32.15      7.98 o 
   7   0   1      203.38      239.43     18.25 o 
   8   0   1        3.98        1.99      7.24 o 
   9   0   1        0.55       -0.58     12.36 o 
  -9   1   1       37.73       30.24     17.55 o 
  -8   1   1       69.69       50.34     18.51 o 
  -7   1   1      205.58      187.02     17.43 o 
  -6   1   1      139.53      148.88     14.23 o 
  -5   1   1      785.47      745.80     67.89 o 
  -4   1   1        5.67       11.66      4.72 o 
  -3   1   1     1050.47     1179.41     63.30 o 
  -2   1   1     5181.56     5470.63    575.72 o 
  -1   1   1      736.02      661.41     17.95 o 
   0   1   1     1660.08     1886.27     24.76 o 
   2   1   1     1459.42     1650.97     80.71 o 
   3   1   1       30.87       42.48      5.03 o 
   4   1   1      530.20      577.48     18.04 o 
   5   1   1     1605.08     1721.41     44.31 o 
   6   1   1      117.71      118.26     11.70 o 
   7   1   1       67.79       88.50     12.35 o 
   8   1   1      232.12      252.17     29.25 o 
   9   1   1        1.89       -1.59     11.46 o 
  -8   2   1       31.42       31.23     11.05 o 
  -7   2   1       15.67       17.76      8.49 o 
  -6   2   1        3.15       -2.06      5.57 o 
  -5   2   1       15.27       18.57      6.67 o 
  -4   2   1     1037.35     1125.17     37.24 o 
  -3   2   1      479.68      491.89     60.17 o 
  -2   2   1     7768.29     7973.35   1012.70 o 
  -1   2   1     1046.00      955.98     23.38 o 
   0   2   1      882.15      979.71     21.16 o 
   1   2   1       53.80       49.69      5.96 o 
   2   2   1       38.43       66.97      7.67 o 
   3   2   1      311.73      275.75     30.91 o 
   4   2   1      708.98      716.43     69.69 o 
   5   2   1       21.06       25.90      6.02 o 
   6   2   1        1.21        3.94      4.82 o 
   7   2   1      592.59      699.92     42.32 o 
   8   2   1        7.69        4.90     10.75 o 
   9   2   1      205.33      264.24     33.41 o 
  -8   3   1       21.37       11.30     13.79 o 
  -7   3   1      209.93      258.32     20.55 o 
  -6   3   1      119.03      145.31     15.12 o 
  -5   3   1      563.92      603.96     47.37 o 
  -4   3   1      298.47      321.11     52.71 o 
  -3   3   1     2313.69     2404.25    252.76 o 
  -2   3   1       33.63       37.92      5.65 o 
  -1   3   1     3611.89     3813.49    412.94 o 
   0   3   1      313.21      298.79     14.02 o 
   1   3   1     1224.13     1297.71     29.94 o 
   2   3   1       21.74       32.90      4.27 o 
   3   3   1      235.15      226.57      8.24 o 
   4   3   1     1091.45      922.74    161.47 o 
   5   3   1     1401.81     1208.56    192.27 o 
   6   3   1      243.50      249.50     24.73 o 
   7   3   1      279.19      240.93     26.81 o 
   8   3   1      130.06      224.09     28.92 o 
   9   3   1        3.13       15.02     14.34 o 
  -8   4   1       46.78       57.38     20.39 o 
  -7   4   1       39.60       30.36     14.95 o 
  -6   4   1      318.48      321.97     21.64 o 
  -5   4   1        3.74        3.78      5.59 o 
  -4   4   1     1032.01     1036.18    108.11 o 
  -3   4   1       64.38      104.95     10.08 o 
  -2   4   1     3368.80     3488.54    544.65 o 
  -1   4   1     8240.58     9084.13   1172.54 o 
   0   4   1     1613.61     1545.53     34.97 o 
   1   4   1    18040.96    18041.04    127.24 o 
   2   4   1     1982.78     1981.41     29.89 o 
   3   4   1      797.72      733.60     44.58 o 
   4   4   1       13.03       10.67      3.24 o 
   5   4   1        3.10        0.59      5.24 o 
   6   4   1       12.75       17.84      9.64 o 
   7   4   1      268.78      311.42     30.58 o 
   8   4   1        7.22        3.66     10.63 o 
   9   4   1      364.09      367.61     38.75 o 
  -7   5   1       18.11       20.54     15.22 o 
  -6   5   1       16.87       32.91     14.87 o 
  -5   5   1      143.13      189.04     25.30 o 
  -4   5   1      460.21      476.96     38.41 o 
  -3   5   1      656.34      618.69     52.50 o 
  -2   5   1      421.93      414.61     57.17 o 
  -1   5   1     5355.16     5878.93    721.20 o 
   0   5   1      165.40      172.94     14.59 o 
   1   5   1     3276.98     3425.15     59.72 o 
   2   5   1      893.58      852.76     22.02 o 
   3   5   1      687.98      725.25     21.68 o 
   4   5   1      461.71      464.48     19.16 o 
   5   5   1      278.17      288.07     16.96 o 
   6   5   1       55.37       51.26     14.70 o 
   7   5   1       52.17       68.64     18.10 o 
   8   5   1      113.82      154.53     26.29 o 
   9   5   1       51.59       70.41     21.90 o 
  -7   6   1      388.05      343.86     39.06 o 
  -6   6   1      500.53      469.27     41.82 o 
  -5   6   1       58.96       62.76     18.75 o 
  -4   6   1      425.94      431.13     34.86 o 
  -3   6   1       51.31       46.66      8.73 o 
  -2   6   1        7.29        7.67      5.22 o 
  -1   6   1        6.17       10.87      4.69 o 
   0   6   1      735.21      749.57    115.16 o 
   1   6   1       99.35       61.87     10.99 o 
   2   6   1     1340.62     1342.17     51.73 o 
   3   6   1      614.10      626.20     21.89 o 
   4   6   1       18.46       13.06      5.77 o 
   5   6   1      430.92      446.82     25.79 o 
   6   6   1       35.98       43.55      9.91 o 
   7   6   1       45.42       30.51     12.88 o 
   8   6   1       94.40       92.28     22.96 o 
   9   6   1       17.85       12.04     14.55 o 
  -6   7   1       34.05       24.40     16.54 o 
  -5   7   1      127.76       98.37     23.14 o 
  -4   7   1       97.38      110.17     23.10 o 
  -3   7   1       64.97       64.49     17.76 o 
  -2   7   1       17.91       16.21      6.24 o 
  -1   7   1     1026.52     1035.15    131.63 o 
   0   7   1       56.86       64.12      6.96 o 
   1   7   1     1923.61     2029.44    298.15 o 
   2   7   1     1986.30     1939.22    139.47 o 
   3   7   1      659.42      596.81     34.62 o 
   4   7   1      685.75      676.17     25.56 o 
   5   7   1        0.38        6.01      6.19 o 
   6   7   1       28.15       27.72      9.37 o 
   7   7   1        0.02        1.31      6.74 o 
   8   7   1        9.55       13.40     12.80 o 
   9   7   1        5.57        1.62     12.72 o 
  -5   8   1        6.94       -0.43     11.38 o 
  -4   8   1      244.17      265.97     32.41 o 
  -3   8   1        0.65       13.73     12.73 o 
  -2   8   1      257.14      240.26     27.13 o 
  -1   8   1       83.86       98.53     19.03 o 
   0   8   1     2829.98     2852.05    163.38 o 
   1   8   1       77.80       71.84     15.45 o 
   2   8   1      588.98      617.96     23.83 o 
   3   8   1      609.22      624.80     25.10 o 
   4   8   1      200.25      177.48     14.92 o 
   5   8   1      405.05      412.02     22.96 o 
   6   8   1       53.65       50.27     11.46 o 
   7   8   1      134.55      114.12     23.15 o 
   8   8   1        1.05       -3.74      9.40 o 
  -4   9   1      108.34       93.50     25.67 o 
  -3   9   1      936.92      903.02     55.73 o 
  -2   9   1      100.51       99.97     22.22 o 
  -1   9   1      100.24      128.11     22.55 o 
   0   9   1      245.59      285.06     27.42 o 
   1   9   1        1.12        1.79      4.88 o 
   2   9   1     1028.57      967.18     70.16 o 
   3   9   1       92.54       81.89     11.78 o 
   4   9   1      594.67      572.70     26.66 o 
   5   9   1        6.35        2.38      9.28 o 
   6   9   1       96.54      104.64     21.72 o 
   7   9   1       23.37       23.11     13.59 o 
   8   9   1       14.09       -0.22     12.41 o 
  -3  10   1      289.03      293.58     37.98 o 
  -2  10   1       48.42       52.89     20.62 o 
  -1  10   1     1104.37     1287.75     63.03 o 
   0  10   1       10.76       11.06     13.14 o 
   1  10   1      120.89      165.42     17.89 o 
   2  10   1       85.83       78.24     19.18 o 
   3  10   1       15.13       17.69      8.38 o 
   4  10   1       38.31       43.06     11.17 o 
   5  10   1       60.78       62.83     13.16 o 
   6  10   1        3.26        2.11      9.87 o 
   7  10   1       56.20       37.16     16.57 o 
  -2  11   1       26.44       23.03     18.91 o 
  -1  11   1       10.51       19.20     16.32 o 
   0  11   1       23.71       38.27     18.81 o 
   1  11   1        0.60        1.96     12.31 o 
   2  11   1       22.68        5.57     12.99 o 
   3  11   1       78.84       58.05     19.10 o 
   4  11   1       88.14       96.53     15.55 o 
   5  11   1       18.01        4.97     11.54 o 
   6  11   1      323.08      334.11     37.35 o 
   1  12   1       14.43       16.77     16.28 o 
   2  12   1        1.22        0.29     14.23 o 
   3  12   1       93.70       91.63     24.19 o 
  -3 -11   2       13.56       23.53     18.87 o 
  -2 -11   2        6.49       21.26     17.62 o 
  -1 -11   2      185.62      183.02     32.56 o 
  -5 -10   2       26.35       21.51     17.44 o 
  -4 -10   2      193.75      171.17     29.34 o 
  -3 -10   2        0.47       -1.97     12.44 o 
  -2 -10   2      121.85      145.12     27.59 o 
  -1 -10   2       14.97        6.49     13.60 o 
   0 -10   2      290.20      253.53     34.22 o 
   1 -10   2      343.64      379.85     33.31 o 
   2 -10   2       33.24       46.08     23.05 o 
  -6  -9   2        0.25        6.43      9.53 o 
  -5  -9   2      130.67      128.40     17.13 o 
  -4  -9   2      192.65      163.51     26.75 o 
  -3  -9   2       13.01       21.88     14.72 o 
  -2  -9   2      467.07      435.77     38.23 o 
  -1  -9   2       45.19       47.04     16.68 o 
   0  -9   2      833.18      791.01     50.80 o 
   1  -9   2      331.43      383.32     35.66 o 
   2  -9   2      524.99      588.61     45.52 o 
   3  -9   2      104.83       79.78     24.12 o 
  -7  -8   2        1.99        1.55      8.58 o 
  -6  -8   2      242.52      237.42     24.89 o 
  -5  -8   2      361.21      356.30     24.01 o 
  -4  -8   2      406.56      367.09     22.83 o 
  -3  -8   2      953.59      960.29     43.97 o 
  -2  -8   2       21.03       32.02     13.97 o 
  -1  -8   2      729.55      702.19     44.04 o 
   0  -8   2       46.63       46.00     10.74 o 
   1  -8   2      176.29      177.46     24.06 o 
   2  -8   2       63.35       72.33     20.20 o 
   3  -8   2        1.88       -1.24     12.64 o 
   4  -8   2        4.69        4.21     14.77 o 
   5  -8   2       53.76       50.77     22.50 o 
  -8  -7   2       14.61        9.88     12.58 o 
  -7  -7   2       74.84      105.04     16.95 o 
  -6  -7   2       68.89       84.71     14.77 o 
  -5  -7   2      758.41      784.15     32.59 o 
  -4  -7   2      190.76      176.72     16.02 o 
  -3  -7   2      312.81      313.00     19.21 o 
  -2  -7   2      662.83      651.51     25.35 o 
  -1  -7   2       73.51       74.93     11.34 o 
   0  -7   2       14.21       11.30      7.71 o 
   1  -7   2      218.50      239.34     24.87 o 
   2  -7   2        8.88       14.01     10.78 o 
   3  -7   2     1663.00     1707.74     69.49 o 
   4  -7   2      301.89      328.76     35.80 o 
   5  -7   2      215.94      178.58     30.09 o 
   6  -7   2      442.53      441.37     45.82 o 
  -8  -6   2       76.26       85.74     22.61 o 
  -7  -6   2       35.00       13.30     11.65 o 
  -6  -6   2       39.03       37.49     10.60 o 
  -5  -6   2      215.83      217.14     17.59 o 
  -4  -6   2      156.47      137.36     13.95 o 
  -3  -6   2      297.30      287.16     17.44 o 
  -2  -6   2        2.52        2.40      5.00 o 
  -1  -6   2     2255.61     2352.62    153.25 o 
   0  -6   2       38.66       63.47     12.54 o 
   1  -6   2      165.66      176.25     19.82 o 
   2  -6   2      858.50      899.96     44.24 o 
   3  -6   2      387.71      376.52     32.71 o 
   4  -6   2      945.83      900.55     52.23 o 
   5  -6   2      130.19      131.16     25.43 o 
   6  -6   2       22.94       16.36     15.29 o 
  -8  -5   2       10.46       25.47     14.79 o 
  -7  -5   2        0.54        1.49      9.34 o 
  -6  -5   2        0.36       -0.63      5.37 o 
  -5  -5   2      659.44      680.40     28.46 o 
  -4  -5   2       45.26       29.57      7.99 o 
  -3  -5   2     2964.37     2779.35     48.25 o 
  -2  -5   2     1329.48     1496.69    126.06 o 
  -1  -5   2     2885.25     3177.14    264.68 o 
   0  -5   2      406.11      402.96     71.16 o 
   1  -5   2      213.60      209.18     26.69 o 
   2  -5   2      311.23      367.78     27.03 o 
   3  -5   2       16.42       11.26      9.51 o 
   4  -5   2      272.57      297.66     30.02 o 
   5  -5   2      173.02      154.39     24.46 o 
   6  -5   2      204.71      211.29     30.22 o 
   7  -5   2       28.14       30.20     17.44 o 
  -9  -4   2       52.32       54.29     21.51 o 
  -8  -4   2       44.13       56.85     19.90 o 
  -7  -4   2       12.80        1.50      9.62 o 
  -6  -4   2       39.76       36.36     10.20 o 
  -5  -4   2       33.97       27.63      8.32 o 
  -4  -4   2     3716.94     3720.18    158.61 o 
  -3  -4   2      337.26      339.41     16.82 o 
  -2  -4   2     3087.82     3231.89     66.90 o 
  -1  -4   2     6369.89     7132.41    535.21 o 
   0  -4   2       20.40       23.53      5.44 o 
   1  -4   2     4983.03     4846.89    688.11 o 
   2  -4   2       76.27      112.79     15.56 o 
   3  -4   2     1063.29     1107.05     46.26 o 
   4  -4   2       63.03       68.53     16.06 o 
   5  -4   2      861.67      878.51     48.73 o 
   6  -4   2        4.19        4.66     10.68 o 
   7  -4   2      213.35      218.10     31.11 o 
   8  -4   2        0.23        2.77     13.17 o 
  -9  -3   2       10.24       16.40     15.86 o 
  -8  -3   2       25.92       22.45     15.08 o 
  -7  -3   2       24.59       26.73     14.12 o 
  -6  -3   2      160.71      157.07     22.57 o 
  -5  -3   2       49.15       40.73      8.86 o 
  -4  -3   2      225.44      233.41     15.19 o 
  -3  -3   2     1570.25     1483.26     88.53 o 
  -2  -3   2     5966.16     5848.11    196.41 o 
  -1  -3   2      866.54      862.36     59.68 o 
   0  -3   2     7772.33     8574.72    494.56 o 
   1  -3   2      717.72      902.13     31.42 o 
   2  -3   2     2620.53     2783.08     61.25 o 
   3  -3   2       43.23       56.76      6.15 o 
   4  -3   2        2.42        8.58      4.21 o 
   5  -3   2      121.49      146.63     22.29 o 
   6  -3   2        4.01        5.63     10.04 o 
   7  -3   2        4.48        0.49     10.04 o 
   8  -3   2      186.65      175.28     28.70 o 
  -9  -2   2        0.04       13.69     14.39 o 
  -8  -2   2       70.21       87.08     21.57 o 
  -7  -2   2       54.10       77.78     19.43 o 
  -6  -2   2       69.58       64.65     16.39 o 
  -5  -2   2     1049.99     1213.38     49.52 o 
  -4  -2   2      750.86      699.42     24.32 o 
  -3  -2   2      195.27      203.60     12.47 o 
  -2  -2   2     2587.71     2576.02    127.22 o 
  -1  -2   2     2331.78     2408.38     73.16 o 
   0  -2   2      383.11      444.48     16.98 o 
   1  -2   2       17.19       14.23      5.29 o 
   2  -2   2       46.91       52.20      3.99 o 
   3  -2   2      361.22      415.48     15.54 o 
   4  -2   2      178.25      213.11     12.22 o 
   5  -2   2       74.72       79.64      9.82 o 
   6  -2   2      219.81      187.62     24.91 o 
   7  -2   2      283.20      256.99     29.28 o 
   8  -2   2       28.44       20.35     13.50 o 
  -9  -1   2       25.43       42.51     19.82 o 
  -8  -1   2      109.36      124.54     24.97 o 
  -7  -1   2      642.00      709.25     45.82 o 
  -6  -1   2      460.64      432.67     33.49 o 
  -5  -1   2      474.00      476.59     39.58 o 
  -4  -1   2     8186.93     9573.03    707.67 o 
  -3  -1   2      908.98      942.32     24.34 o 
  -2  -1   2     1217.17     1296.95     30.58 o 
  -1  -1   2        6.34       15.35      7.14 o 
   0  -1   2        2.96        4.00      1.76 o 
   1  -1   2       20.97       21.25      5.04 o 
   2  -1   2     7440.60     8103.54     49.60 o 
   3  -1   2      267.73      310.89     12.47 o 
   4  -1   2      893.27      922.80     23.55 o 
   5  -1   2      640.24      696.39     23.38 o 
   6  -1   2        1.94        2.87      5.20 o 
   7  -1   2       53.32       60.22     11.41 o 
   8  -1   2      345.22      341.12     33.30 o 
   9  -1   2       16.04       20.90     15.07 o 
  -9   0   2        0.13       -2.77     12.39 o 
  -8   0   2       51.18       39.59     17.10 o 
  -7   0   2        5.79        5.18     10.52 o 
  -6   0   2       41.12       38.78      8.70 o 
  -5   0   2      171.23      199.37     13.77 o 
  -4   0   2     1069.32     1323.00    123.44 o 
  -3   0   2      617.65      751.75     71.96 o 
  -2   0   2     4568.67     4756.49     65.25 o 
  -1   0   2     1467.36     1478.10     48.58 o 
   0   0   2     2928.91     2663.48     31.66 o 
   1   0   2     2234.29     2152.01     39.36 o 
   2   0   2     4188.60     4305.19     45.18 o 
   3   0   2     1534.19     1434.93     24.70 o 
   4   0   2      317.61      371.65     15.22 o 
   5   0   2      488.49      507.28     20.01 o 
   6   0   2      422.10      429.00     20.83 o 
   7   0   2        6.02        3.76      6.95 o 
   8   0   2       93.87       88.88     13.72 o 
  -8   1   2        3.84        1.79     11.81 o 
  -7   1   2      298.23      314.44     31.71 o 
  -6   1   2       58.46       72.31     11.16 o 
  -5   1   2      214.54      238.53     15.45 o 
  -4   1   2     1681.97     1740.45    139.15 o 
  -3   1   2     2633.80     2988.94    282.37 o 
  -2   1   2     2245.57     2351.00     46.31 o 
  -1   1   2     6473.72     5910.99     62.68 o 
   0   1   2     1586.03     1656.06     27.62 o 
   1   1   2     1169.94     1133.96     88.16 o 
   2   1   2     6123.29     5894.85    369.34 o 
   3   1   2      190.42      205.41     14.42 o 
   4   1   2     1290.25     1376.15     93.21 o 
   5   1   2      343.03      328.81     16.21 o 
   6   1   2      233.64      313.47     34.15 o 
   7   1   2       65.23       73.60     11.78 o 
   8   1   2      354.93      367.12     23.35 o 
   9   1   2       12.58       23.00     15.47 o 
  -8   2   2      104.67      113.17     23.83 o 
  -7   2   2       32.13       29.39      9.84 o 
  -6   2   2     1023.96     1097.85     35.52 o 
  -5   2   2      250.40      242.07     31.19 o 
  -4   2   2      819.54      781.73     97.11 o 
  -3   2   2     3179.39     3525.22    315.19 o 
  -2   2   2       39.87       42.13      7.94 o 
  -1   2   2     1107.76     1043.77     27.86 o 
   0   2   2      248.67      251.68     10.68 o 
   1   2   2     5093.59     5227.34     98.93 o 
   2   2   2      650.42      655.24     20.32 o 
   3   2   2     4518.11     4033.75    465.71 o 
   4   2   2      234.11      204.47     26.58 o 
   5   2   2     1790.46     1718.48    164.87 o 
   6   2   2       42.37       41.32      8.12 o 
   7   2   2       62.87       45.87      9.77 o 
   8   2   2        2.26        5.64     11.07 o 
   9   2   2       72.40      103.44     23.10 o 
  -8   3   2       11.53        8.42      9.07 o 
  -7   3   2      234.52      230.13     19.64 o 
  -6   3   2      102.27      121.33     14.67 o 
  -5   3   2      411.51      384.37     37.47 o 
  -4   3   2     2632.10     2854.45    243.51 o 
  -3   3   2      136.30      157.89     23.50 o 
  -2   3   2     2880.16     2463.44     50.90 o 
  -1   3   2     1510.57     1466.08     35.46 o 
   0   3   2       94.73       92.02      6.87 o 
   1   3   2      102.97       88.58      9.24 o 
   2   3   2       12.24       20.30      6.37 o 
   3   3   2     1701.59     1521.48     97.66 o 
   4   3   2        3.07        5.20      3.36 o 
   5   3   2       63.21       85.90     15.17 o 
   6   3   2      203.21      223.64     16.34 o 
   7   3   2      272.06      260.09     27.38 o 
   8   3   2      153.15      133.93     22.99 o 
   9   3   2       35.30       40.37     17.89 o 
  -8   4   2       69.30       54.94     20.32 o 
  -7   4   2       64.73       78.07     13.99 o 
  -6   4   2      555.45      556.63     51.88 o 
  -5   4   2      424.72      414.99     26.40 o 
  -4   4   2      353.15      364.22     29.73 o 
  -3   4   2     6011.09     6289.16    740.86 o 
  -2   4   2      307.36      308.54     41.73 o 
  -1   4   2     1089.83     1095.16     33.14 o 
   0   4   2       39.74       47.22      5.59 o 
   1   4   2      736.49      805.81     27.77 o 
   2   4   2      175.81      194.59      9.09 o 
   3   4   2       18.66       26.69      3.72 o 
   4   4   2       31.84       28.85      4.44 o 
   5   4   2     3395.50     3118.10    404.51 o 
   6   4   2        2.90       10.38      8.60 o 
   7   4   2     1623.06     1812.69     67.91 o 
   8   4   2       26.73       12.64     12.24 o 
   9   4   2       97.73      121.94     24.97 o 
  -7   5   2       17.95       23.38     14.38 o 
  -6   5   2      254.08      193.00     27.36 o 
  -5   5   2      315.89      301.41     21.60 o 
  -4   5   2       26.74       15.10      6.57 o 
  -3   5   2       91.30      113.23     22.79 o 
  -2   5   2      453.15      466.12     82.41 o 
  -1   5   2      406.45      507.29     24.61 o 
   0   5   2     1402.77     1340.08     27.06 o 
   1   5   2       61.01       53.14      9.64 o 
   2   5   2     1453.80     1434.14     30.13 o 
   3   5   2      448.75      481.67     16.71 o 
   4   5   2     1627.02     1584.49     24.20 o 
   5   5   2      151.95      146.94     14.93 o 
   6   5   2     1053.57     1079.33     50.35 o 
   7   5   2        2.71        9.48     10.38 o 
   8   5   2      120.95      127.17     24.14 o 
   9   5   2       16.68       26.06     16.51 o 
  -7   6   2       14.67       15.36     15.05 o 
  -6   6   2       49.13       38.99     17.43 o 
  -5   6   2       37.26       48.09     17.12 o 
  -4   6   2      124.65      116.85     13.54 o 
  -3   6   2      509.44      502.61     61.29 o 
  -2   6   2     1555.78     1523.42    199.62 o 
  -1   6   2      767.17      708.53     84.58 o 
   0   6   2      742.84      756.76     22.28 o 
   1   6   2      755.06      622.89     29.44 o 
   2   6   2        1.80        3.57      3.46 o 
   3   6   2      168.27      141.02     10.77 o 
   4   6   2        0.46       -0.05      3.99 o 
   5   6   2      235.34      245.23     15.91 o 
   6   6   2      134.56      157.90     14.80 o 
   7   6   2      224.80      265.76     29.56 o 
   8   6   2      149.32      154.30     26.49 o 
   9   6   2        0.97       -2.21     11.77 o 
  -6   7   2       48.62       56.75     21.05 o 
  -5   7   2      681.89      708.11     49.56 o 
  -4   7   2       17.95       11.85     10.83 o 
  -3   7   2     1361.65     1274.75    129.31 o 
  -2   7   2     1961.88     1812.65    261.66 o 
  -1   7   2     1126.30     1159.37    129.48 o 
   0   7   2     3590.80     3485.52     58.74 o 
   1   7   2      408.58      399.50     26.11 o 
   2   7   2      335.57      301.62     25.73 o 
   3   7   2      739.95      789.59     25.33 o 
   4   7   2      225.99      227.14     14.94 o 
   5   7   2        3.88        2.77      5.19 o 
   6   7   2      522.26      509.41     24.62 o 
   7   7   2        0.05        3.54      7.98 o 
   8   7   2      284.50      315.55     35.36 o 
   9   7   2        4.02       -9.26     10.57 o 
  -5   8   2       48.10       56.77     20.79 o 
  -4   8   2      187.36      143.47     26.59 o 
  -3   8   2      592.96      683.01     46.51 o 
  -2   8   2      458.11      479.94     36.91 o 
  -1   8   2     1865.91     1847.73    249.75 o 
   0   8   2      618.70      616.82     44.86 o 
   1   8   2     1846.05     1583.56     52.87 o 
   2   8   2     1564.84     1565.19     89.49 o 
   3   8   2       92.54       85.86     16.96 o 
   4   8   2       76.09       91.26     11.49 o 
   5   8   2       20.36       11.75      7.10 o 
   6   8   2      111.15       81.50     19.17 o 
   7   8   2      209.70      210.01     29.33 o 
   8   8   2       20.88       14.49     13.86 o 
  -4   9   2       77.87       99.50     25.74 o 
  -3   9   2        7.70       -0.48     12.61 o 
  -2   9   2      523.93      572.73     43.15 o 
  -1   9   2        3.25       -2.54      9.83 o 
   0   9   2      366.48      436.23     35.23 o 
   1   9   2        8.54        9.95      6.57 o 
   2   9   2        9.87        2.37      4.27 o 
   3   9   2       28.99       28.70     10.58 o 
   4   9   2       50.42       36.00      9.34 o 
   5   9   2       28.93       24.72     12.81 o 
   6   9   2       39.51       32.96     15.18 o 
   7   9   2        2.72       -2.63      8.89 o 
   8   9   2      554.49      629.05     50.65 o 
  -3  10   2       85.17       63.78     23.52 o 
  -2  10   2       78.53      109.14     24.61 o 
  -1  10   2       13.11       17.54     14.39 o 
   0  10   2       57.49       35.66     16.31 o 
   1  10   2      122.20      157.18     23.12 o 
   2  10   2       66.36       51.36     10.43 o 
   3  10   2      345.49      294.27     30.79 o 
   4  10   2        1.91        2.19      6.26 o 
   5  10   2      323.18      341.56     33.47 o 
   6  10   2        9.10       14.05     13.02 o 
   7  10   2      217.17      223.86     31.99 o 
  -2  11   2       18.71       16.69     17.91 o 
  -1  11   2      126.48      114.92     26.22 o 
   0  11   2      426.62      469.96     40.22 o 
   1  11   2      172.50      176.64     19.37 o 
   2  11   2     1378.33     1333.71     61.99 o 
   3  11   2        7.16        8.60      8.00 o 
   4  11   2      823.84      802.95     49.71 o 
   5  11   2        6.66        4.46     10.33 o 
   6  11   2       49.49       42.60     18.25 o 
   0  12   2       18.80       23.11     19.08 o 
   1  12   2      337.90      306.58     35.83 o 
   2  12   2       65.29       80.62     22.92 o 
   5  12   2       50.12       36.09     17.60 o 
  -4 -10   3       15.39       15.71     16.28 o 
  -3 -10   3      446.98      459.30     44.06 o 
  -2 -10   3       57.00       44.60     20.83 o 
  -1 -10   3     1595.59     1425.25     73.78 o 
   0 -10   3       27.46       30.61     16.54 o 
   1 -10   3      296.85      241.68     35.77 o 
  -6  -9   3      215.62      201.70     34.82 o 
  -5  -9   3       34.99       34.98     18.39 o 
  -4  -9   3      197.02      178.79     29.34 o 
  -3  -9   3      195.26      225.12     31.86 o 
  -2  -9   3      572.59      546.50     44.14 o 
  -1  -9   3       30.80       52.80     19.81 o 
   0  -9   3      245.19      227.36     31.52 o 
   1  -9   3       51.20       48.25     13.43 o 
   2  -9   3       14.98       28.07     17.66 o 
   3  -9   3       21.25       27.78     19.70 o 
  -6  -8   3       32.02       31.15     11.51 o 
  -5  -8   3       27.49       24.29     10.06 o 
  -4  -8   3       40.62       28.89     10.16 o 
  -3  -8   3       31.55       21.06     14.30 o 
  -2  -8   3        7.39       11.51     12.52 o 
  -1  -8   3      788.49      751.26     48.13 o 
   0  -8   3       15.08       15.31      8.33 o 
   1  -8   3      340.88      358.00     32.90 o 
   2  -8   3       44.17       38.50     17.26 o 
   3  -8   3      192.93      207.83     31.24 o 
   4  -8   3        1.14       -3.69     14.38 o 
  -7  -7   3        3.55       -5.19      7.34 o 
  -6  -7   3      101.50       91.00     15.38 o 
  -5  -7   3       25.18       27.40      9.34 o 
  -4  -7   3       78.15       70.49     12.19 o 
  -3  -7   3       35.07       36.30      9.48 o 
  -2  -7   3       52.05       44.13     15.37 o 
  -1  -7   3      897.38      910.76     48.33 o 
   0  -7   3      470.59      518.37     50.48 o 
   1  -7   3     3486.68     3602.74     88.67 o 
   2  -7   3     1072.29     1167.16     55.78 o 
   3  -7   3      262.42      260.02     30.20 o 
   4  -7   3      274.43      237.12     32.69 o 
   5  -7   3      112.64       95.72     25.59 o 
  -8  -6   3       25.19       17.51     14.93 o 
  -7  -6   3      366.43      367.60     26.45 o 
  -6  -6   3       26.49       35.66     11.26 o 
  -5  -6   3      577.89      569.04     28.14 o 
  -4  -6   3       69.61       53.93     10.43 o 
  -3  -6   3      496.15      484.88     22.87 o 
  -2  -6   3      677.00      679.85     24.96 o 
  -1  -6   3      440.71      496.41     77.24 o 
   0  -6   3     1446.33     1621.65    115.50 o 
   1  -6   3       22.45       25.27     10.60 o 
   2  -6   3       26.05       47.70     14.94 o 
   3  -6   3      695.87      787.56     46.80 o 
   4  -6   3      210.46      204.57     28.33 o 
   5  -6   3      499.91      437.96     41.49 o 
   6  -6   3      141.10      137.13     28.86 o 
  -8  -5   3       10.57       22.37     14.81 o 
  -7  -5   3      295.49      330.17     34.57 o 
  -6  -5   3      165.74      184.18     21.65 o 
  -5  -5   3      558.83      518.99     26.22 o 
  -4  -5   3      527.31      520.67     24.12 o 
  -3  -5   3        9.19        7.05      5.05 o 
  -2  -5   3      123.67      106.21     10.76 o 
  -1  -5   3      867.70      897.99     90.18 o 
   0  -5   3     3136.25     3355.72    210.22 o 
   1  -5   3       93.83       92.77     14.85 o 
   2  -5   3     2681.24     2862.43     74.96 o 
   3  -5   3     1244.19     1294.41     54.94 o 
   4  -5   3      185.24      196.47     26.53 o 
   5  -5   3      544.35      534.91     42.61 o 
   6  -5   3       12.13       18.18     14.61 o 
   7  -5   3        1.48        0.75     11.75 o 
  -8  -4   3       30.58       32.26     16.43 o 
  -7  -4   3        3.62       -2.96      8.30 o 
  -6  -4   3      196.08      162.03     17.25 o 
  -5  -4   3      450.58      500.81     25.00 o 
  -4  -4   3        9.32       21.16      7.49 o 
  -3  -4   3     3229.01     3019.74     97.06 o 
  -2  -4   3      365.69      401.76     11.45 o 
  -1  -4   3     1411.61     1441.41    106.98 o 
   0  -4   3      164.82      165.36     16.82 o 
   1  -4   3       12.24       13.78      7.29 o 
   2  -4   3      123.99      133.63     17.13 o 
   3  -4   3      991.94     1013.05     45.57 o 
   4  -4   3       19.15        6.26      8.72 o 
   5  -4   3       22.27       43.89     15.39 o 
   6  -4   3      127.40      114.86     23.58 o 
   7  -4   3        2.29       -2.45     10.79 o 
  -8  -3   3        0.70        2.67     11.61 o 
  -7  -3   3      120.50      113.05     22.17 o 
  -6  -3   3      413.26      470.01     36.41 o 
  -5  -3   3      577.76      554.84     25.45 o 
  -4  -3   3     3787.17     3714.03     69.66 o 
  -3  -3   3      122.30      108.10     10.61 o 
  -2  -3   3      263.38      264.55     18.60 o 
  -1  -3   3     1387.26     1486.44     43.33 o 
   0  -3   3      622.20      642.68     29.64 o 
   1  -3   3     1483.70     1798.04     46.51 o 
   2  -3   3       20.68       31.77      9.42 o 
   3  -3   3       29.77       33.48     10.63 o 
   4  -3   3     1081.33     1101.97     48.58 o 
   5  -3   3      209.97      231.48     26.47 o 
   6  -3   3     1138.37     1188.42     58.69 o 
   7  -3   3       56.84       59.40     19.42 o 
   8  -3   3      165.30      136.17     27.32 o 
  -8  -2   3       16.64        4.41     11.76 o 
  -7  -2   3      124.91      111.16     22.64 o 
  -6  -2   3        4.66       16.27     11.07 o 
  -5  -2   3      375.65      362.59     28.92 o 
  -4  -2   3       30.11       24.33      7.23 o 
  -3  -2   3     1118.01     1074.21     58.34 o 
  -2  -2   3      741.36      740.10     21.17 o 
  -1  -2   3       15.43       27.04      3.35 o 
   0  -2   3     1176.58     1312.44     33.92 o 
   1  -2   3      218.91      224.91     15.99 o 
   2  -2   3     1204.44     1475.80     43.30 o 
   3  -2   3     3923.93     4003.15     86.97 o 
   4  -2   3     1447.17     1538.04     28.33 o 
   5  -2   3     1231.73     1195.03     51.73 o 
   6  -2   3      119.10      104.55     19.72 o 
   7  -2   3      210.86      212.68     28.00 o 
   8  -2   3      277.51      274.81     32.36 o 
  -8  -1   3       23.36       28.87     16.68 o 
  -7  -1   3      219.93      210.91     28.55 o 
  -6  -1   3     1087.23     1142.65     54.30 o 
  -5  -1   3      136.44      133.22     19.60 o 
  -4  -1   3     4817.76     5869.20    617.27 o 
  -3  -1   3      139.35      146.77     11.38 o 
  -2  -1   3     1932.81     1741.43     31.01 o 
  -1  -1   3      151.35      179.34      9.30 o 
   0  -1   3     7973.91     7588.61    193.54 o 
   1  -1   3     3229.73     2962.25    354.28 o 
   2  -1   3      601.64      704.28     59.77 o 
   3  -1   3      144.71      145.71      8.09 o 
   4  -1   3       15.09       26.77      5.49 o 
   5  -1   3       34.72       42.12      7.42 o 
   6  -1   3      635.91      669.99     41.23 o 
   7  -1   3      173.54      165.61     24.08 o 
   8  -1   3      116.08       75.59     20.51 o 
   9  -1   3      155.96      156.74     27.87 o 
  -8   0   3        3.51       -2.57     12.26 o 
  -7   0   3      233.98      278.29     31.08 o 
  -6   0   3      445.07      539.99     37.93 o 
  -5   0   3      863.79      971.04     74.82 o 
  -4   0   3     3524.07     4005.25    418.88 o 
  -3   0   3     4141.42     4162.26     75.41 o 
  -2   0   3     1522.63     1514.67     69.37 o 
  -1   0   3      180.70      169.57      6.66 o 
   0   0   3     5499.71     5238.04    101.08 o 
   1   0   3     1203.72     1193.13     31.39 o 
   2   0   3     1836.49     1930.74     49.54 o 
   3   0   3      526.51      542.25     17.71 o 
   4   0   3      691.03      750.44     21.03 o 
   5   0   3      809.31      885.56     27.47 o 
   6   0   3      460.14      498.52     22.23 o 
   7   0   3      594.68      625.85     36.62 o 
   8   0   3      207.99      172.67     25.59 o 
   9   0   3       89.80       92.60     22.75 o 
  -8   1   3       56.54       38.25     18.20 o 
  -7   1   3       36.55       37.65     16.08 o 
  -6   1   3       97.41      104.73     12.78 o 
  -5   1   3        1.33        0.98      4.87 o 
  -4   1   3       27.66       35.70      6.95 o 
  -3   1   3       33.69       34.28      9.07 o 
  -2   1   3      274.87      210.76     16.23 o 
  -1   1   3     1284.68     1179.59     31.37 o 
   0   1   3     5996.46     5603.29    153.95 o 
   1   1   3     4000.16     3551.76    284.96 o 
   2   1   3       20.63       42.96      5.44 o 
   3   1   3      261.38      233.15     10.84 o 
   4   1   3      392.10      372.41     20.55 o 
   5   1   3      149.26      155.76     12.05 o 
   6   1   3      820.19      799.42     55.80 o 
   7   1   3       14.80       12.06      7.33 o 
   8   1   3        7.94        5.49      6.81 o 
  -8   2   3       12.74        1.45     12.18 o 
  -7   2   3      231.00      263.47     30.81 o 
  -6   2   3        2.43        0.40      6.66 o 
  -5   2   3      293.33      330.27     55.83 o 
  -4   2   3       27.04       21.39      6.31 o 
  -3   2   3      953.78      900.16     36.20 o 
  -2   2   3     1330.03     1229.31     37.63 o 
  -1   2   3     1956.47     1718.00     39.65 o 
   0   2   3      390.72      351.30     16.64 o 
   1   2   3     6138.28     5887.22    119.30 o 
   2   2   3      929.80      938.81     68.58 o 
   3   2   3      197.74      223.97     31.85 o 
   4   2   3        5.78        5.34      3.61 o 
   5   2   3      172.01      193.74     13.02 o 
   6   2   3       64.16       63.83      9.47 o 
   7   2   3      576.03      602.24     59.58 o 
   8   2   3      282.57      261.97     34.97 o 
   9   2   3      131.75      176.82     27.56 o 
  -8   3   3      149.57      140.40     27.49 o 
  -7   3   3        0.54        4.83      7.66 o 
  -6   3   3      606.27      615.21     28.89 o 
  -5   3   3      229.59      208.85     21.60 o 
  -4   3   3      316.92      289.97     37.39 o 
  -3   3   3       19.55       22.21      6.01 o 
  -2   3   3      777.65      715.90     30.13 o 
  -1   3   3     2373.01     2292.51     48.43 o 
   0   3   3       79.92       68.98      6.35 o 
   1   3   3     1687.05     1681.25     26.59 o 
   2   3   3     1557.18     1479.13     40.56 o 
   3   3   3     4484.43     4219.85    450.60 o 
   4   3   3     2004.91     1843.77    227.26 o 
   5   3   3     1206.23     1155.60    140.21 o 
   6   3   3     1216.37     1125.73    139.84 o 
   7   3   3       36.84       39.43      9.27 o 
   8   3   3      158.77      199.25     26.62 o 
   9   3   3       79.54       71.88     20.67 o 
  -7   4   3      135.37      116.85     26.49 o 
  -6   4   3       19.42       30.57      9.74 o 
  -5   4   3      352.29      377.21     29.82 o 
  -4   4   3       15.83       14.95      6.52 o 
  -3   4   3      336.98      398.78     35.17 o 
  -2   4   3       42.34       35.18      9.13 o 
  -1   4   3     1650.21     1495.08     41.72 o 
   0   4   3      285.19      297.92     12.94 o 
   1   4   3     5396.13     5090.87     72.50 o 
   2   4   3      123.49      117.06      8.44 o 
   3   4   3     1664.78     1420.97     30.26 o 
   4   4   3      476.12      436.81     39.18 o 
   5   4   3     1155.17     1151.93    212.27 o 
   6   4   3       62.85       56.36     10.84 o 
   7   4   3       70.08       90.54     18.66 o 
   8   4   3       44.50       56.22     17.70 o 
   9   4   3        3.57        0.41     11.24 o 
  -7   5   3       45.69       33.98     17.17 o 
  -6   5   3      147.43      173.72     24.01 o 
  -5   5   3        0.46       -0.18      5.36 o 
  -4   5   3      658.00      715.48     52.92 o 
  -3   5   3      258.24      318.84     49.68 o 
  -2   5   3     2853.14     2503.89     60.66 o 
  -1   5   3     2383.91     2394.30     55.98 o 
   0   5   3      324.01      297.53     14.13 o 
   1   5   3      293.72      300.38     20.23 o 
   2   5   3     1781.77     1726.91     49.79 o 
   3   5   3      188.89      186.30      8.29 o 
   4   5   3       35.24       31.56      4.79 o 
   5   5   3      419.74      387.76     28.01 o 
   6   5   3       36.82       34.17     12.54 o 
   7   5   3       20.92       28.35     13.60 o 
   8   5   3      116.43      150.37     25.01 o 
   9   5   3        8.64       -2.59     11.25 o 
  -7   6   3       85.49       98.06     24.85 o 
  -6   6   3       50.85       73.46     20.80 o 
  -5   6   3      636.22      592.64     29.15 o 
  -4   6   3       27.24       31.58      9.29 o 
  -3   6   3      248.91      215.95     16.23 o 
  -2   6   3      367.64      333.92     36.49 o 
  -1   6   3      204.67      187.31     17.98 o 
   0   6   3      119.25      105.87      9.99 o 
   1   6   3      131.10      101.31     14.04 o 
   2   6   3      670.76      685.21     38.44 o 
   3   6   3     1088.23     1113.77     31.02 o 
   4   6   3     1824.91     1842.17     34.82 o 
   5   6   3     1127.24     1292.01     24.71 o 
   6   6   3      364.36      368.30     31.28 o 
   7   6   3       30.89       24.50     12.99 o 
   8   6   3        1.00       -5.62      9.37 o 
   9   6   3        3.57        3.27     13.84 o 
  -6   7   3       33.99       35.36     17.39 o 
  -5   7   3       24.13       13.40     12.66 o 
  -4   7   3      767.37      747.65     83.37 o 
  -3   7   3       94.96      100.65     21.52 o 
  -2   7   3      510.07      506.17    100.78 o 
  -1   7   3      356.98      328.10     24.67 o 
   0   7   3       48.41       55.53      8.38 o 
   1   7   3      107.34      118.94     16.48 o 
   2   7   3     2518.18     2552.38    145.56 o 
   3   7   3      398.26      430.91     19.08 o 
   4   7   3      961.91      924.91     34.42 o 
   5   7   3      145.12      154.85     21.37 o 
   6   7   3       34.28       37.82     14.08 o 
   7   7   3      146.69      179.86     26.40 o 
   8   7   3        0.39        1.56     11.00 o 
   9   7   3       14.08       12.49     15.48 o 
  -5   8   3      328.43      372.13     39.57 o 
  -4   8   3       17.54       16.91     12.85 o 
  -3   8   3      521.27      631.32     44.83 o 
  -2   8   3      368.72      349.47     50.26 o 
  -1   8   3      587.67      613.87     29.27 o 
   0   8   3       15.04       11.09      5.63 o 
   1   8   3       18.59       11.07      8.93 o 
   2   8   3      349.76      347.22     18.13 o 
   3   8   3      406.71      397.54     20.44 o 
   4   8   3      216.09      243.80     15.81 o 
   5   8   3      821.29      882.40     47.54 o 
   6   8   3     1284.61     1363.85     62.24 o 
   7   8   3       52.02       56.93     17.69 o 
   8   8   3      297.55      349.46     38.07 o 
   9   8   3       27.17       20.78     17.09 o 
  -4   9   3      326.40      302.82     37.07 o 
  -3   9   3       14.01        9.46     13.46 o 
  -2   9   3       23.60       42.13     16.63 o 
  -1   9   3      297.32      281.11     41.69 o 
   0   9   3       35.61       23.61      6.58 o 
   1   9   3      300.82      290.53     26.04 o 
   2   9   3      351.50      328.54     18.88 o 
   3   9   3       15.15       10.15      6.27 o 
   4   9   3      654.19      590.59     39.01 o 
   5   9   3      247.91      271.99     29.11 o 
   6   9   3     1126.60     1220.28     61.25 o 
   7   9   3      170.74      151.94     26.09 o 
   8   9   3      312.19      345.61     38.27 o 
  -3  10   3      341.09      381.74     40.96 o 
  -2  10   3      429.70      365.61     38.29 o 
  -1  10   3      497.54      529.63     43.05 o 
   0  10   3      496.89      459.65     35.44 o 
   1  10   3       90.05       90.97     10.72 o 
   2  10   3        6.55        4.65      6.03 o 
   3  10   3      341.58      320.81     33.00 o 
   4  10   3        1.73       -1.66      7.40 o 
   5  10   3      218.93      218.75     28.50 o 
   6  10   3        9.88       19.02     13.47 o 
   7  10   3        6.57       10.20     12.67 o 
  -2  11   3      376.59      402.66     42.33 o 
  -1  11   3       75.63       68.56     22.39 o 
   0  11   3      512.04      529.83     43.70 o 
   1  11   3      136.82      160.82     26.42 o 
   2  11   3      147.05      130.91     15.95 o 
   3  11   3        5.50        5.83      9.89 o 
   4  11   3       29.57       20.19     12.30 o 
   5  11   3       92.07       76.45     20.41 o 
   6  11   3      215.31      250.95     33.05 o 
   7  11   3      243.22      261.72     35.72 o 
   0  12   3      101.41      134.24     27.96 o 
   1  12   3       80.70       67.53     15.36 o 
   4  12   3       37.52       42.30     17.32 o 
   5  12   3      139.56      136.18     25.98 o 
  -2 -10   4       34.76       40.95     20.22 o 
  -1 -10   4       22.36       29.01     18.06 o 
  -5  -9   4       21.41       26.48     18.85 o 
  -4  -9   4       47.14       41.68     20.84 o 
  -3  -9   4      288.06      294.18     37.25 o 
  -2  -9   4       68.75       75.13     23.18 o 
  -1  -9   4       53.40       55.94     21.10 o 
   0  -9   4       30.36       22.09     16.08 o 
   1  -9   4       46.70       18.89     16.33 o 
   2  -9   4      374.28      359.99     27.74 o 
  -6  -8   4        5.10        3.05      8.80 o 
  -5  -8   4      258.10      259.86     34.52 o 
  -4  -8   4        4.56        4.26     12.60 o 
  -3  -8   4     1811.76     1678.89     74.32 o 
  -2  -8   4        8.92       15.26     13.62 o 
  -1  -8   4     1275.49     1188.17     61.70 o 
   0  -8   4        0.76        3.56     10.75 o 
   1  -8   4      201.22      217.41     20.99 o 
   2  -8   4        3.90        5.93     14.97 o 
   3  -8   4      330.01      362.00     38.74 o 
   4  -8   4       33.61       34.96     20.90 o 
  -7  -7   4        4.69       -3.07      8.30 o 
  -6  -7   4      113.37      117.79     17.42 o 
  -5  -7   4       95.55      114.90     16.12 o 
  -4  -7   4      421.92      424.74     32.57 o 
  -3  -7   4       34.19       32.28     15.21 o 
  -2  -7   4      763.71      842.75     49.61 o 
  -1  -7   4      249.20      237.54     27.70 o 
   0  -7   4      164.90      188.61     17.11 o 
   1  -7   4       60.56       70.56     12.67 o 
   2  -7   4        8.71        6.17     11.67 o 
   3  -7   4      846.41      764.88     50.06 o 
   4  -7   4      175.68      203.06     31.66 o 
   5  -7   4       99.15      117.68     28.71 o 
  -7  -6   4       49.54       41.40     13.34 o 
  -6  -6   4        5.70        7.21     12.08 o 
  -5  -6   4      135.27      127.68     15.89 o 
  -4  -6   4       14.97       18.99      7.76 o 
  -3  -6   4      396.92      374.06     21.17 o 
  -2  -6   4      549.51      523.61     37.48 o 
  -1  -6   4       24.04       29.39     12.93 o 
   0  -6   4     1513.07     1663.69     53.95 o 
   1  -6   4        9.48        9.92      6.50 o 
   2  -6   4       16.99       15.96     11.74 o 
   3  -6   4       66.26       62.38     18.12 o 
   4  -6   4       61.49       67.37     20.17 o 
   5  -6   4       30.54       26.78     17.40 o 
   6  -6   4       38.24       29.81     19.48 o 
  -8  -5   4       71.38       65.47     22.35 o 
  -7  -5   4        5.36        9.14      9.32 o 
  -6  -5   4      137.97      154.88     18.12 o 
  -5  -5   4      205.05      168.31     17.23 o 
  -4  -5   4      331.47      349.08     21.03 o 
  -3  -5   4      192.24      181.08     15.09 o 
  -2  -5   4     2186.20     1997.25     41.54 o 
  -1  -5   4       22.70       27.50      5.24 o 
   0  -5   4     1193.58     1244.18     39.68 o 
   1  -5   4      318.07      344.83     19.40 o 
   2  -5   4      215.61      228.88     23.84 o 
   3  -5   4      594.09      583.88     39.16 o 
   4  -5   4      104.44      113.74     23.04 o 
   5  -5   4       18.92       24.37     16.03 o 
   6  -5   4      175.80      176.20     30.41 o 
  -8  -4   4        4.03       19.47     15.77 o 
  -7  -4   4      181.99      209.58     29.53 o 
  -6  -4   4       35.26       15.23      8.90 o 
  -5  -4   4      145.49      126.64     14.72 o 
  -4  -4   4       56.81       56.82     10.72 o 
  -3  -4   4        7.23        6.99      5.63 o 
  -2  -4   4      224.20      214.69     22.37 o 
  -1  -4   4       42.12       45.36      5.45 o 
   0  -4   4      213.36      187.01      9.82 o 
   1  -4   4     1995.46     2198.31     58.44 o 
   2  -4   4      339.45      383.84     27.89 o 
   3  -4   4       95.75       99.10     17.78 o 
   4  -4   4      748.77      788.20     45.92 o 
   5  -4   4       49.14       45.56     17.61 o 
   6  -4   4      229.00      220.47     30.60 o 
   7  -4   4      215.68      194.78     31.22 o 
  -8  -3   4       30.86       34.41     17.06 o 
  -7  -3   4       43.77       39.03     16.30 o 
  -6  -3   4      120.54       96.67     20.24 o 
  -5  -3   4       15.99       15.70      7.60 o 
  -4  -3   4        2.40        7.78      5.67 o 
  -3  -3   4       33.13       36.20      8.02 o 
  -2  -3   4     1499.90     1397.35     22.88 o 
  -1  -3   4      633.95      665.88     15.42 o 
   0  -3   4     7419.86     7519.38    248.59 o 
   1  -3   4      486.76      494.07     19.43 o 
   2  -3   4     2677.85     2977.83     69.34 o 
   3  -3   4     1709.45     1844.30     59.58 o 
   4  -3   4      890.67      874.71     45.22 o 
   5  -3   4        3.52       -4.71      7.86 o 
   6  -3   4        5.94        7.31     11.37 o 
   7  -3   4      174.33      153.54     27.09 o 
   8  -3   4       23.26       14.46     15.85 o 
  -8  -2   4       74.69       66.30     22.43 o 
  -6  -2   4      110.14      122.22     21.70 o 
  -5  -2   4      708.90      769.76     42.81 o 
  -4  -2   4      220.30      195.66     15.31 o 
  -3  -2   4     1185.55     1150.95     31.17 o 
  -2  -2   4      147.91      139.44      7.10 o 
  -1  -2   4     3341.06     3072.57     65.47 o 
   0  -2   4        7.08       14.98      3.06 o 
   1  -2   4     5792.25     6217.07     61.26 o 
   2  -2   4      229.53      342.83     23.17 o 
   3  -2   4      103.21      109.16     16.05 o 
   4  -2   4     2902.27     3004.02     77.97 o 
   5  -2   4       29.15       29.40     13.41 o 
   6  -2   4      842.40      852.02     48.97 o 
   7  -2   4      137.19      130.91     24.23 o 
   8  -2   4       72.14       52.11     19.68 o 
  -8  -1   4      404.42      433.60     42.41 o 
  -7  -1   4        0.01        0.65     10.11 o 
  -6  -1   4     2371.28     2391.79     80.68 o 
  -5  -1   4      208.94      232.38     24.76 o 
  -4  -1   4      607.85      550.69     23.77 o 
  -3  -1   4      375.02      350.36     17.60 o 
  -2  -1   4      109.64      112.49      9.92 o 
  -1  -1   4      209.39      203.19      8.15 o 
   0  -1   4     1859.36     1948.73     83.05 o 
   1  -1   4     2809.91     2655.52    163.98 o 
   2  -1   4      335.40      422.02     10.33 o 
   3  -1   4     1338.08     1242.46     63.79 o 
   4  -1   4      357.74      349.17     14.02 o 
   5  -1   4      178.58      173.64     22.17 o 
   6  -1   4       13.40       16.66     11.09 o 
   7  -1   4      246.24      233.54     28.36 o 
   8  -1   4        7.76        3.79     11.69 o 
  -8   0   4       45.75       53.12     20.26 o 
  -7   0   4      397.21      367.03     36.51 o 
  -6   0   4      359.15      296.85     30.64 o 
  -5   0   4      287.89      300.90     27.77 o 
  -4   0   4      524.44      651.87     73.04 o 
  -3   0   4       66.55       55.70     11.97 o 
  -2   0   4     2633.23     2357.74     49.05 o 
  -1   0   4      167.29      198.57      8.04 o 
   0   0   4      582.70      558.23     17.26 o 
   1   0   4     2703.57     2612.83     73.47 o 
   2   0   4     2600.23     2675.27     30.53 o 
   3   0   4     1274.18     1203.15     22.96 o 
   4   0   4     1633.80     1636.88     30.67 o 
   5   0   4     1112.16     1101.61     49.17 o 
   6   0   4      298.39      295.40     17.68 o 
   7   0   4        0.14       -1.63      8.13 o 
   8   0   4       47.56       40.14     17.15 o 
   9   0   4        2.49       10.86     12.70 o 
  -8   1   4       20.23       19.94     15.67 o 
  -7   1   4      169.50      170.64     26.79 o 
  -6   1   4      288.17      325.77     31.48 o 
  -5   1   4       90.71       96.44     11.55 o 
  -4   1   4      232.02      240.55     14.70 o 
  -3   1   4      102.43       89.77     14.19 o 
  -2   1   4      238.16      195.51     16.89 o 
  -1   1   4      150.51      149.21      9.41 o 
   0   1   4        5.51        6.36      2.37 o 
   1   1   4      605.73      627.07     27.68 o 
   2   1   4     7073.35     6716.25    486.28 o 
   3   1   4       44.87       66.44      6.77 o 
   4   1   4     2569.70     2577.32    166.23 o 
   5   1   4     4017.94     3966.76    188.10 o 
   6   1   4        3.32        1.76      5.06 o 
   7   1   4     1495.01     1428.20    103.22 o 
   8   1   4        4.55       -0.39      9.20 o 
   9   1   4       84.69       77.89     20.65 o 
  -8   2   4        4.98        6.28     14.53 o 
  -7   2   4       16.82       19.22     13.88 o 
  -6   2   4       95.21      130.67     15.56 o 
  -5   2   4       23.20       25.45      8.42 o 
  -4   2   4       53.27       65.90      9.50 o 
  -3   2   4      750.79      779.72     35.90 o 
  -2   2   4       62.78       61.48     10.82 o 
  -1   2   4     1496.16     1410.70     39.50 o 
   0   2   4      107.11      129.14      8.30 o 
   1   2   4       26.34       24.03      3.51 o 
   2   2   4     2562.17     2301.04    161.59 o 
   3   2   4     2739.64     2534.37    238.65 o 
   4   2   4     5766.90     5321.18    470.67 o 
   5   2   4     1856.55     1807.49    177.89 o 
   6   2   4     1051.43      937.82     85.10 o 
   7   2   4       56.80       71.52     11.44 o 
   8   2   4       52.84       56.10     11.53 o 
  -8   3   4       16.27        6.77     13.65 o 
  -7   3   4       51.94       50.52     18.35 o 
  -6   3   4      339.75      358.44     22.95 o 
  -5   3   4       80.48       66.31     11.49 o 
  -4   3   4     1174.24     1243.55    119.92 o 
  -3   3   4       68.77       64.35     12.77 o 
  -2   3   4     2169.34     1920.60     52.33 o 
  -1   3   4     5718.61     5232.42     79.16 o 
   0   3   4     2070.04     2032.70     46.36 o 
   1   3   4     6030.58     6105.57     55.03 o 
   2   3   4     3384.10     3269.06     94.84 o 
   3   3   4      765.51      810.51     55.46 o 
   4   3   4       50.11       40.55      6.63 o 
   5   3   4      976.95     1005.89    139.69 o 
   6   3   4        0.45       -4.59      3.72 o 
   7   3   4      322.44      327.30     54.59 o 
   8   3   4       12.01       12.19      8.52 o 
   9   3   4       69.41       80.26     20.97 o 
  -7   4   4       65.72       82.17     20.09 o 
  -6   4   4        0.65       -2.45      6.46 o 
  -5   4   4     1083.21     1257.94    113.90 o 
  -4   4   4      446.58      441.38     59.68 o 
  -3   4   4     4331.36     3982.54     84.04 o 
  -2   4   4     2231.18     1912.71     54.10 o 
  -1   4   4      500.71      402.13     23.76 o 
   0   4   4     1280.00     1357.09     40.64 o 
   1   4   4     5460.23     5474.91     79.55 o 
   2   4   4     1620.69     1490.08     59.03 o 
   3   4   4      289.20      342.98     18.02 o 
   4   4   4      241.83      234.24     24.77 o 
   5   4   4      943.04     1002.50    148.32 o 
   6   4   4      574.31      490.96     69.93 o 
   7   4   4       78.98       65.19     10.89 o 
   8   4   4      273.12      358.80     33.91 o 
   9   4   4       25.36       32.38     16.56 o 
  -7   5   4       12.11        9.10      9.32 o 
  -6   5   4      205.95      185.05     18.99 o 
  -5   5   4      110.69      129.90     15.27 o 
  -4   5   4      271.83      227.26     17.79 o 
  -3   5   4        0.95        1.91      6.06 o 
  -2   5   4      113.52      101.84     14.81 o 
  -1   5   4     2739.09     2632.75     62.39 o 
   0   5   4      251.10      356.95     22.22 o 
   1   5   4      149.08      118.96     14.27 o 
   2   5   4      164.94      166.45     16.64 o 
   3   5   4      140.63      170.47     13.94 o 
   4   5   4      354.25      354.96     20.45 o 
   5   5   4        1.98        3.21      4.37 o 
   6   5   4     1560.44     1490.20    174.69 o 
   7   5   4       21.52       20.17     12.49 o 
   8   5   4       37.62       60.27     17.77 o 
   9   5   4       89.70      100.08     23.52 o 
  -6   6   4       47.98       49.25     13.19 o 
  -5   6   4       67.13       55.12     12.17 o 
  -4   6   4      176.01      155.14     27.46 o 
  -3   6   4      203.46      185.28     28.47 o 
  -2   6   4        1.63        1.53      5.85 o 
  -1   6   4      491.40      414.71     26.97 o 
   0   6   4       50.77       40.62      7.50 o 
   1   6   4      967.96      893.20     37.58 o 
   2   6   4     1219.39     1050.33     41.33 o 
   3   6   4     3593.91     3751.18     62.34 o 
   4   6   4       16.66       17.67      5.89 o 
   5   6   4      134.22      104.38     11.22 o 
   6   6   4      316.08      340.20     30.12 o 
   7   6   4        1.69        0.38      8.69 o 
   8   6   4      396.82      468.24     39.94 o 
   9   6   4        0.03       -4.63     11.27 o 
  -6   7   4      104.95      117.76     25.80 o 
  -5   7   4       17.90        9.46      8.27 o 
  -4   7   4       65.37       67.67     12.66 o 
  -3   7   4        2.54        6.09      6.56 o 
  -2   7   4      165.34      124.09     18.36 o 
  -1   7   4       47.12       54.61     12.87 o 
   0   7   4     4074.99     4046.66     59.42 o 
   1   7   4       63.72       54.46     13.11 o 
   2   7   4      228.42      225.37     22.14 o 
   3   7   4     3444.40     3390.10     46.58 o 
   4   7   4      169.22      165.79     20.29 o 
   5   7   4     1850.76     1951.23     67.12 o 
   6   7   4       99.57      115.59     20.40 o 
   7   7   4      220.30      178.83     25.72 o 
   8   7   4       18.46        7.89     11.79 o 
   9   7   4      120.22      135.90     28.00 o 
  -5   8   4       99.00      100.99     24.32 o 
  -4   8   4        1.92        6.63     11.14 o 
  -3   8   4      186.24      184.11     17.86 o 
  -2   8   4        9.27        4.05      6.42 o 
  -1   8   4      119.59       87.43     16.71 o 
   0   8   4      741.09      709.90     59.48 o 
   1   8   4      626.85      581.19     45.74 o 
   2   8   4     3850.93     3648.66     85.17 o 
   3   8   4      511.39      472.42     30.01 o 
   4   8   4     1762.77     1793.70     64.21 o 
   5   8   4       71.49       64.41     16.74 o 
   6   8   4      325.03      350.85     32.72 o 
   7   8   4        6.97        5.66     10.73 o 
   8   8   4        9.48       11.87     12.82 o 
   9   8   4        0.18        8.49     13.65 o 
  -4   9   4        4.14       13.48     13.54 o 
  -3   9   4      425.75      444.14     40.38 o 
  -2   9   4        5.82        8.85      7.85 o 
  -1   9   4      436.70      428.82     39.16 o 
   0   9   4      832.98      818.76     30.79 o 
   1   9   4      151.17      162.62     15.43 o 
   2   9   4        4.02        8.73      5.70 o 
   3   9   4      586.12      535.25     36.35 o 
   4   9   4       50.63       49.60     14.97 o 
   5   9   4       92.75       64.32     17.07 o 
   6   9   4      350.76      394.73     36.33 o 
   7   9   4       23.78       31.85     15.44 o 
   8   9   4       17.58       20.01     14.72 o 
  -3  10   4        4.32        9.60     15.24 o 
  -2  10   4      318.32      350.57     37.93 o 
  -1  10   4       72.56       60.34     12.91 o 
   0  10   4       45.13       43.21     11.14 o 
   1  10   4      190.21      196.17     17.72 o 
   2  10   4       81.96       59.02     16.16 o 
   3  10   4       94.23      111.08     20.31 o 
   4  10   4      337.67      340.80     31.97 o 
   5  10   4       16.43       25.35     13.99 o 
   6  10   4       71.87       87.61     21.05 o 
   7  10   4       92.61      117.89     25.55 o 
   8  10   4        4.07       -3.68     12.16 o 
  -2  11   4       10.56       18.46     17.85 o 
  -1  11   4        0.88        2.76     14.53 o 
   0  11   4      283.01      254.16     31.63 o 
   1  11   4        1.30        0.45      6.21 o 
   3  11   4      450.53      459.19     37.77 o 
   4  11   4      621.41      624.71     44.83 o 
   5  11   4      578.51      619.24     46.21 o 
   6  11   4       14.71       14.36     13.31 o 
   7  11   4       40.48       55.04     20.28 o 
  -1  12   4       95.37       96.51     26.83 o 
   0  12   4       23.41       38.42     19.56 o 
   1  12   4      633.79      674.97     49.61 o 
   2  12   4       45.76       66.57     14.18 o 
   3  12   4      259.79      240.12     30.95 o 
   4  12   4      402.96      347.79     36.05 o 
   5  12   4        3.93        7.11     13.28 o 
  -3  -9   5        0.36        9.88     15.30 o 
  -2  -9   5      233.25      212.63     33.94 o 
  -1  -9   5       49.99       50.38     21.00 o 
   0  -9   5      369.55      330.26     39.15 o 
   1  -9   5      349.05      312.15     37.59 o 
  -5  -8   5      326.87      302.46     37.41 o 
  -4  -8   5        9.99       16.91     16.21 o 
  -3  -8   5      204.66      203.57     31.46 o 
  -2  -8   5        7.79       -2.47     12.26 o 
  -1  -8   5      113.91      102.95     24.36 o 
   0  -8   5      222.82      201.46     30.63 o 
   1  -8   5       64.53       66.94     20.51 o 
   2  -8   5      612.35      678.25     35.29 o 
   3  -8   5        5.46        2.89     15.31 o 
  -6  -7   5       54.02       26.38     11.59 o 
  -5  -7   5      324.11      308.63     24.37 o 
  -4  -7   5       51.70       59.36     20.58 o 
  -3  -7   5        5.12       11.02     11.17 o 
  -2  -7   5        6.12       -6.40      9.94 o 
  -1  -7   5       10.14       -0.79     10.04 o 
   0  -7   5      361.65      369.08     35.17 o 
   1  -7   5      353.75      353.31     23.84 o 
   2  -7   5      449.49      431.12     27.17 o 
   3  -7   5      130.21      129.77     26.76 o 
   4  -7   5       25.63       17.11     17.93 o 
  -6  -6   5       91.02       93.28     19.33 o 
  -5  -6   5      204.76      223.79     20.59 o 
  -4  -6   5      604.15      535.46     27.78 o 
  -3  -6   5        7.76       13.14     11.71 o 
  -2  -6   5      239.55      231.63     27.83 o 
  -1  -6   5      290.41      250.86     26.98 o 
   0  -6   5      417.37      436.98     22.74 o 
   1  -6   5        9.37        6.19     12.01 o 
   2  -6   5       15.03        9.64     12.58 o 
   3  -6   5       69.18       73.54     20.69 o 
   4  -6   5     1001.54      975.27     57.85 o 
   5  -6   5        2.67       -4.20     13.35 o 
  -7  -5   5        2.21        7.74      9.49 o 
  -6  -5   5       97.97      106.43     16.46 o 
  -5  -5   5       49.07       50.60     12.38 o 
  -4  -5   5      287.17      276.34     20.05 o 
  -3  -5   5        7.17        6.90      6.60 o 
  -2  -5   5        8.45        6.07      5.74 o 
  -1  -5   5      342.18      393.69     32.03 o 
   0  -5   5       11.48       22.46      7.74 o 
   1  -5   5      588.50      628.27     26.79 o 
   2  -5   5      690.26      689.12     40.49 o 
   3  -5   5      155.96      175.30     25.42 o 
   4  -5   5      494.89      471.59     39.85 o 
   5  -5   5      593.08      561.64     45.37 o 
   6  -5   5        0.99        4.29     12.40 o 
  -7  -4   5       44.11       30.21     17.05 o 
  -6  -4   5        8.10        0.21      8.44 o 
  -5  -4   5       54.45       56.21     12.16 o 
  -4  -4   5      471.73      506.36     25.48 o 
  -3  -4   5      780.03      733.93     28.12 o 
  -2  -4   5     1622.71     1543.86     46.48 o 
  -1  -4   5     1329.57     1293.84     46.92 o 
   0  -4   5      413.53      434.18     19.81 o 
   1  -4   5      380.06      399.87     20.25 o 
   2  -4   5      428.81      450.63     31.47 o 
   3  -4   5      148.31      161.51     22.64 o 
   4  -4   5      962.47      984.44     52.52 o 
   5  -4   5       56.33       46.20     17.60 o 
   6  -4   5      321.79      306.90     35.89 o 
   7  -4   5       94.34       78.55     24.11 o 
  -8  -3   5        8.55       12.78     14.42 o 
  -7  -3   5       29.76       55.90     19.85 o 
  -6  -3   5       75.97      115.45     22.65 o 
  -5  -3   5       14.87       14.24      7.60 o 
  -4  -3   5     1148.50     1086.03     35.52 o 
  -3  -3   5       90.32       99.17     11.87 o 
  -2  -3   5     1717.23     1724.93     99.65 o 
  -1  -3   5     1503.25     1452.17     24.33 o 
   0  -3   5        9.52       15.13      3.83 o 
   1  -3   5      785.36      915.21     27.70 o 
   2  -3   5      110.62      130.15     17.74 o 
   3  -3   5      225.10      254.60     24.65 o 
   4  -3   5      138.09      154.28     22.25 o 
   5  -3   5     1577.15     1505.64     65.20 o 
   6  -3   5        1.09       -1.18     10.48 o 
   7  -3   5      364.73      330.53     37.18 o 
  -8  -2   5      121.74      102.48     26.02 o 
  -7  -2   5      110.17       99.37     22.84 o 
  -6  -2   5        9.51       17.11     11.48 o 
  -5  -2   5       91.93       85.73     13.36 o 
  -4  -2   5      147.13      146.53     14.52 o 
  -3  -2   5      714.71      695.77     26.06 o 
  -2  -2   5      267.74      250.40     10.35 o 
  -1  -2   5        4.88        2.73      2.72 o 
   0  -2   5      128.17       98.04      6.71 o 
   1  -2   5      456.66      433.60     26.41 o 
   2  -2   5      805.71      844.87     37.24 o 
   3  -2   5      450.09      465.37     30.92 o 
   4  -2   5      718.15      736.47     41.13 o 
   5  -2   5      849.32      773.75     45.42 o 
   6  -2   5       62.73       78.89     19.49 o 
   7  -2   5       18.99       18.34     12.77 o 
   8  -2   5       34.29       -1.78     11.66 o 
  -8  -1   5      302.78      220.53     34.02 o 
  -7  -1   5      173.28      169.81     27.86 o 
  -6  -1   5       63.68       46.45     16.31 o 
  -5  -1   5       35.55       33.76     13.34 o 
  -4  -1   5       59.22       53.06     10.15 o 
  -3  -1   5      911.46      902.43     28.96 o 
  -2  -1   5      383.79      367.50     12.35 o 
  -1  -1   5     2268.17     2102.58     27.52 o 
   0  -1   5        6.69        7.45      2.81 o 
   1  -1   5      325.20      299.10     11.41 o 
   2  -1   5       40.70       35.96      4.51 o 
   3  -1   5        9.47        7.02      7.25 o 
   4  -1   5       19.02       24.27     11.70 o 
   5  -1   5     1213.02     1328.88     56.37 o 
   6  -1   5       18.98       10.14     11.01 o 
   7  -1   5      537.98      441.20     38.47 o 
   8  -1   5       31.86       44.87     17.74 o 
  -8   0   5        0.26        3.57     14.03 o 
  -7   0   5        3.02        1.71     11.49 o 
  -6   0   5       17.70       14.53     12.16 o 
  -5   0   5        1.76       -4.12      6.61 o 
  -4   0   5       30.51       21.75      9.84 o 
  -3   0   5      250.87      241.26     16.39 o 
  -2   0   5     1016.74      990.77     27.16 o 
  -1   0   5      571.53      511.49     13.86 o 
   0   0   5       50.35       38.38      4.43 o 
   1   0   5       86.46       81.12      6.54 o 
   2   0   5     5425.45     5855.38    142.99 o 
   3   0   5        1.73        1.26      2.60 o 
   4   0   5     1509.93     1498.86     31.91 o 
   5   0   5       23.31       17.50     10.89 o 
   6   0   5      351.74      333.59     30.76 o 
   7   0   5        4.96        2.35      9.98 o 
   8   0   5      283.76      255.72     30.83 o 
   9   0   5       10.33        3.90     11.61 o 
  -8   1   5       54.43       78.73     23.95 o 
  -7   1   5       24.19       26.12     15.67 o 
  -6   1   5       75.23       73.29     19.03 o 
  -5   1   5      122.79       99.22     19.11 o 
  -4   1   5        3.00        8.72      7.58 o 
  -3   1   5      124.23      162.34     19.04 o 
  -2   1   5     2475.49     2349.47     58.69 o 
  -1   1   5      288.60      209.52      9.44 o 
   0   1   5     4138.40     4054.84     72.98 o 
   1   1   5     7269.69     7232.15    308.20 o 
   2   1   5     1592.03     1863.72    190.17 o 
   3   1   5     6866.56     6320.05    338.99 o 
   4   1   5      223.47      238.24     13.33 o 
   5   1   5     1080.89      990.31     60.86 o 
   6   1   5        1.84       -3.44      5.56 o 
   7   1   5        7.70       14.10     10.38 o 
   8   1   5        8.57        2.35      8.99 o 
   9   1   5       51.40       48.60     18.36 o 
  -8   2   5        2.05       11.48     15.25 o 
  -7   2   5        0.56        3.73     11.90 o 
  -6   2   5      267.76      292.40     31.88 o 
  -5   2   5      284.72      320.41     55.88 o 
  -4   2   5      198.87      233.49     24.44 o 
  -3   2   5      313.63      283.37     24.00 o 
  -2   2   5      540.43      529.63     29.30 o 
  -1   2   5      307.21      285.92     20.45 o 
   0   2   5     6834.78     6871.18    207.71 o 
   1   2   5      765.23      684.46     32.87 o 
   2   2   5     8909.20     8744.10    430.35 o 
   3   2   5       26.46       24.85      5.27 o 
   4   2   5      510.48      474.18     37.67 o 
   5   2   5     2252.23     2239.80    209.36 o 
   6   2   5      210.18      244.95     35.42 o 
   7   2   5       69.72       49.03     10.73 o 
   8   2   5      218.68      151.73     23.98 o 
   9   2   5       99.14       68.01     20.15 o 
  -7   3   5       59.24       97.74     23.40 o 
  -6   3   5      216.96      251.08     31.84 o 
  -5   3   5      253.83      283.86     36.26 o 
  -4   3   5       12.51       19.56     10.18 o 
  -3   3   5     1295.43     1183.05     47.74 o 
  -2   3   5      115.57      106.59     15.07 o 
  -1   3   5       11.45       15.47      7.44 o 
   0   3   5       10.22       18.37      7.35 o 
   1   3   5     2837.17     3202.39     90.56 o 
   2   3   5      913.53      865.20     27.54 o 
   3   3   5     5727.55     5713.78    471.43 o 
   4   3   5      539.99      484.65     67.48 o 
   5   3   5      548.63      481.68     54.92 o 
   6   3   5        0.03       -5.69      3.79 o 
   7   3   5       49.05       45.72      9.88 o 
   8   3   5       68.95       68.94     12.29 o 
  -7   4   5      209.63      177.72     29.37 o 
  -6   4   5      349.89      346.50     23.89 o 
  -5   4   5      890.86      868.26    117.80 o 
  -4   4   5      170.21      170.29     15.64 o 
  -3   4   5      613.00      574.75     34.72 o 
  -2   4   5      199.45      175.36     18.79 o 
  -1   4   5      873.94      866.03     36.54 o 
   0   4   5      328.53      267.98     20.31 o 
   1   4   5     4701.29     4985.07    183.88 o 
   2   4   5     1364.20     1353.84     29.74 o 
   3   4   5     5018.67     5224.69    387.59 o 
   4   4   5      991.78      859.38     76.02 o 
   5   4   5        0.32       -2.23      3.84 o 
   6   4   5      312.82      295.20     27.73 o 
   7   4   5        7.85        2.63      6.25 o 
   8   4   5       44.35       44.30     11.11 o 
   9   4   5        4.02        7.36     13.15 o 
  -7   5   5        0.64        3.94      8.69 o 
  -6   5   5       35.52       38.66     11.94 o 
  -5   5   5      171.00      193.46     24.29 o 
  -4   5   5        9.99       -0.03      5.98 o 
  -3   5   5      971.62      863.02     43.50 o 
  -2   5   5       17.05       23.09      9.40 o 
  -1   5   5       63.41       79.69     13.80 o 
   0   5   5      199.52      193.68     18.52 o 
   1   5   5       73.15       68.05     10.32 o 
   2   5   5      455.63      451.66     18.52 o 
   3   5   5     2006.60     1875.44     37.42 o 
   4   5   5      552.64      479.96     45.15 o 
   5   5   5      482.63      428.94     41.64 o 
   6   5   5      417.85      406.60     59.67 o 
   7   5   5      483.93      468.19     55.63 o 
   8   5   5      130.75      167.18     25.67 o 
   9   5   5       90.79       73.33     21.77 o 
  -6   6   5       90.95       73.33     14.88 o 
  -5   6   5      290.07      331.98     23.43 o 
  -4   6   5        1.24       -0.18      6.16 o 
  -3   6   5        0.76        1.03      7.86 o 
  -2   6   5      619.71      564.15     34.62 o 
  -1   6   5      150.59      134.19     17.92 o 
   0   6   5      986.38      968.26     41.33 o 
   1   6   5     1092.27     1256.82     33.17 o 
   2   6   5      922.52      882.75     39.36 o 
   3   6   5        2.87        5.79      4.44 o 
   4   6   5     3587.48     3525.15    114.37 o 
   5   6   5      170.68      151.04     13.61 o 
   6   6   5     1333.84     1248.57     96.93 o 
   7   6   5       18.38       21.59     12.27 o 
   8   6   5       40.49       33.77     15.91 o 
   9   6   5       16.27       27.82     16.21 o 
  -6   7   5       61.05       57.44     14.55 o 
  -5   7   5      207.55      253.24     21.98 o 
  -4   7   5      158.41      144.93     16.89 o 
  -3   7   5      576.93      566.88     45.55 o 
  -2   7   5      246.20      211.97     23.34 o 
  -1   7   5      847.13      740.61     39.80 o 
   0   7   5      131.69      130.35     18.40 o 
   1   7   5     2904.22     2994.50     89.34 o 
   2   7   5      269.28      263.08     24.36 o 
   3   7   5     2166.57     2187.41     65.89 o 
   4   7   5      393.37      370.80     29.05 o 
   5   7   5      156.80      158.75     14.21 o 
   6   7   5      122.23      125.13     21.26 o 
   7   7   5      132.32      193.67     27.02 o 
   8   7   5      200.28      226.47     30.61 o 
   9   7   5        1.35        6.62     13.34 o 
  -5   8   5        8.88       15.42     13.97 o 
  -4   8   5       94.45       96.33     29.00 o 
  -3   8   5       24.98       21.42      8.96 o 
  -2   8   5     1197.11     1003.92     49.52 o 
  -1   8   5        0.30        5.53      8.80 o 
   0   8   5      554.33      651.30     38.42 o 
   1   8   5        1.79       -0.98      5.51 o 
   2   8   5      103.18      104.67     17.50 o 
   3   8   5      207.07      194.47     22.26 o 
   4   8   5     1610.24     1787.24     65.00 o 
   5   8   5        7.53       -2.41      6.34 o 
   6   8   5      666.19      677.73     44.78 o 
   7   8   5       94.10       87.31     21.43 o 
   8   8   5       85.91       98.60     23.52 o 
   9   8   5       80.47       62.33     22.18 o 
  -4   9   5        3.09       -3.71     10.80 o 
  -3   9   5        9.68       -6.32      6.57 o 
  -2   9   5       41.38       36.06     11.18 o 
  -1   9   5       84.50       91.79     18.87 o 
   0   9   5      106.09      127.64     20.68 o 
   1   9   5      293.38      283.75     19.71 o 
   2   9   5       17.14        0.38      7.56 o 
   3   9   5      213.65      196.70     23.62 o 
   4   9   5     1718.35     1501.05     62.68 o 
   5   9   5      450.07      528.20     39.45 o 
   6   9   5      204.51      228.97     28.30 o 
   7   9   5      421.77      451.04     40.87 o 
   8   9   5       10.47        9.35     13.06 o 
  -3  10   5       25.31       13.35     16.21 o 
  -2  10   5      330.33      290.86     41.85 o 
  -1  10   5      491.01      473.39     62.13 o 
   0  10   5      626.06      560.25     39.90 o 
   1  10   5       94.00       89.18     13.69 o 
   3  10   5       66.94       40.39     14.61 o 
   4  10   5      260.00      247.04     28.39 o 
   5  10   5      105.07      101.30     21.54 o 
   6  10   5       10.50        8.32     10.53 o 
   7  10   5        0.49        0.24     10.84 o 
   8  10   5        2.24        8.84     14.92 o 
  -2  11   5      363.86      327.15     38.51 o 
  -1  11   5      598.59      636.20     49.32 o 
   0  11   5      154.54      159.97     19.04 o 
   1  11   5     1102.88     1158.83     41.60 o 
   2  11   5       10.91        6.76      6.24 o 
   3  11   5      408.68      291.24     31.19 o 
   4  11   5      159.13      166.51     26.00 o 
   5  11   5      103.36       94.93     22.10 o 
   6  11   5      260.77      237.15     32.56 o 
   7  11   5       77.33       76.55     23.35 o 
  -1  12   5       93.89      108.73     27.92 o 
   0  12   5      331.91      377.21     40.02 o 
   1  12   5       48.38       50.62     11.36 o 
   2  12   5      585.06      579.02     32.36 o 
   3  12   5      357.72      317.92     34.46 o 
   4  12   5      238.77      201.64     30.11 o 
   5  12   5       19.87       20.57     14.76 o 
   6  12   5        4.20       -3.89     11.39 o 
  -4  -8   6       43.69       41.20     20.51 o 
  -3  -8   6      385.34      341.99     39.16 o 
  -2  -8   6      447.27      441.82     43.71 o 
  -1  -8   6       34.42       42.13     17.64 o 
   0  -8   6      503.47      478.18     43.55 o 
   1  -8   6        0.14       -8.30      9.51 o 
   2  -8   6       49.72       43.04     19.00 o 
  -5  -7   6       39.77       48.19     21.60 o 
  -4  -7   6      207.94      182.04     30.76 o 
  -3  -7   6      248.43      157.87     28.70 o 
  -2  -7   6      388.59      383.26     38.80 o 
  -1  -7   6      371.79      368.81     36.27 o 
   0  -7   6        0.38        3.96     11.16 o 
   1  -7   6      366.82      335.15     35.68 o 
   2  -7   6      416.90      417.55     43.27 o 
   3  -7   6      231.72      207.71     22.64 o 
  -6  -6   6       29.47       22.07     15.47 o 
  -5  -6   6       13.00       12.16     14.56 o 
  -4  -6   6      112.23      124.32     25.82 o 
  -3  -6   6       35.29       29.97     15.49 o 
  -2  -6   6      112.90      113.29     23.00 o 
  -1  -6   6      117.20      113.18     22.60 o 
   0  -6   6     1619.89     1568.47     68.31 o 
   1  -6   6        0.11       -3.87      6.44 o 
   2  -6   6     1166.32     1152.22     41.57 o 
   3  -6   6       72.61       70.89     21.61 o 
   4  -6   6       83.10       89.48     24.59 o 
   5  -6   6        3.05        6.34     15.85 o 
  -6  -5   6        2.98        6.09      9.00 o 
  -5  -5   6      153.38      149.29     17.93 o 
  -4  -5   6        8.07       -1.29      6.12 o 
  -3  -5   6      341.07      348.11     33.27 o 
  -2  -5   6       34.94       37.93     14.09 o 
  -1  -5   6      653.49      638.92     41.87 o 
   0  -5   6       85.86       93.39     12.24 o 
   1  -5   6       63.10       59.60     11.10 o 
   2  -5   6       86.31       89.58     13.77 o 
   3  -5   6      149.45      164.68     25.92 o 
   4  -5   6      180.45      179.88     28.80 o 
   5  -5   6       44.54       45.65     20.24 o 
   6  -5   6       46.58       33.33     21.06 o 
  -7  -4   6       49.94       65.88     21.15 o 
  -6  -4   6      191.82      166.96     19.96 o 
  -5  -4   6       15.69       18.09     13.26 o 
  -4  -4   6      358.50      340.70     23.94 o 
  -3  -4   6       98.01       91.91     12.49 o 
  -2  -4   6      174.52      160.51     14.47 o 
  -1  -4   6        9.03       14.14     11.06 o 
   0  -4   6      175.03      178.98     14.86 o 
   1  -4   6       65.76       84.58     15.73 o 
   2  -4   6     1203.62     1238.34     38.17 o 
   3  -4   6      213.68      241.40     28.17 o 
   4  -4   6      935.23      960.97     54.15 o 
   5  -4   6       75.97       67.24     20.81 o 
   6  -4   6      224.46      232.36     33.86 o 
  -7  -3   6       66.05       77.05     22.18 o 
  -6  -3   6       35.24       35.38     11.70 o 
  -5  -3   6       66.54       66.86     12.88 o 
  -4  -3   6       13.06       24.81      9.19 o 
  -3  -3   6      195.00      178.47     15.66 o 
  -2  -3   6       59.71       66.19     10.08 o 
  -1  -3   6      248.39      245.50     11.64 o 
   0  -3   6      296.44      275.60     16.31 o 
   1  -3   6     3192.43     3228.39     54.33 o 
   2  -3   6       96.38      114.92     12.80 o 
   3  -3   6     4243.45     4261.88     98.54 o 
   4  -3   6      116.17      105.67     21.12 o 
   5  -3   6      380.69      344.22     34.38 o 
   6  -3   6       35.31       30.97     17.46 o 
   7  -3   6        7.65        1.25     11.80 o 
  -7  -2   6        4.01       15.12     12.95 o 
  -6  -2   6       52.34       75.34     20.03 o 
  -5  -2   6        0.38        5.66      6.44 o 
  -4  -2   6      315.63      302.89     25.32 o 
  -3  -2   6        1.61       -0.35      5.29 o 
  -2  -2   6       47.29       57.07      9.36 o 
  -1  -2   6      216.96      210.19     10.46 o 
   0  -2   6      130.57      117.66      8.14 o 
   1  -2   6      874.42      841.74     26.50 o 
   2  -2   6     1545.22     1657.57     38.41 o 
   3  -2   6      569.34      609.08     36.74 o 
   4  -2   6      715.75      752.79     43.40 o 
   5  -2   6     1694.66     1607.03     67.12 o 
   6  -2   6        9.15        6.44     10.75 o 
   7  -2   6      143.45      136.68     26.41 o 
   8  -2   6       11.30        7.58     13.62 o 
  -7  -1   6        9.51       -1.08      9.73 o 
  -6  -1   6      141.47      171.95     26.56 o 
  -5  -1   6      125.45      122.97     21.15 o 
  -4  -1   6      210.28      206.38     17.05 o 
  -3  -1   6      796.83      777.38     28.61 o 
  -2  -1   6        8.43        3.23      3.28 o 
  -1  -1   6       19.11       23.25      4.63 o 
   0  -1   6     1068.22     1014.46     20.36 o 
   1  -1   6     1672.68     1491.15     39.32 o 
   2  -1   6      139.32      152.89     12.22 o 
   3  -1   6     2840.67     2760.69     72.30 o 
   4  -1   6      295.47      283.16     26.76 o 
   5  -1   6      980.31      898.13     48.38 o 
   6  -1   6       68.16       63.29     18.01 o 
   7  -1   6       15.68        9.27     10.99 o 
   8  -1   6       29.50       20.51     15.80 o 
  -7   0   6       38.39       54.22     20.84 o 
  -6   0   6       57.47       87.69     20.83 o 
  -5   0   6       64.64       60.41     16.94 o 
  -4   0   6      489.44      558.23     36.64 o 
  -3   0   6      220.64      220.85     19.64 o 
  -2   0   6     3114.08     2994.35     49.71 o 
  -1   0   6      363.23      353.64     12.83 o 
   0   0   6     3006.35     2968.41     41.10 o 
   1   0   6      274.90      270.11     10.59 o 
   2   0   6     1402.31     1403.01     47.71 o 
   3   0   6        1.59        2.69      2.95 o 
   4   0   6      337.71      298.87     26.87 o 
   5   0   6       72.69       76.26     17.03 o 
   6   0   6      285.72      240.91     26.78 o 
   7   0   6       29.17       29.06     15.26 o 
   8   0   6       34.39       42.60     16.75 o 
  -7   1   6        1.05       16.17     14.48 o 
  -6   1   6        5.21       21.40     13.74 o 
  -5   1   6      377.15      446.89     36.08 o 
  -4   1   6      126.54      124.75     19.85 o 
  -3   1   6      910.85      857.20     41.62 o 
  -2   1   6        4.62        8.41      5.59 o 
  -1   1   6      417.04      363.92     13.06 o 
   0   1   6      511.96      469.71     13.90 o 
   1   1   6      717.48      736.17     30.55 o 
   2   1   6        3.43        9.54      2.77 o 
   3   1   6       12.75        8.65      4.16 o 
   4   1   6      275.23      274.57     14.55 o 
   5   1   6      614.30      614.98     43.01 o 
   6   1   6      202.60      186.43     24.50 o 
   7   1   6      629.36      564.84     40.93 o 
   8   1   6       96.54       70.46     19.65 o 
   9   1   6       55.51       60.12     20.19 o 
  -7   2   6       24.83       10.95     14.09 o 
  -6   2   6       76.82       51.82     18.45 o 
  -5   2   6       93.98       71.54     18.22 o 
  -4   2   6       38.99       33.62     13.03 o 
  -3   2   6       38.03       40.33     12.49 o 
  -2   2   6     1931.28     1982.74     58.84 o 
  -1   2   6       10.83        9.31      7.46 o 
   0   2   6      584.86      594.32     20.67 o 
   1   2   6     1362.84     1411.05     53.87 o 
   2   2   6     1780.01     1760.16     69.07 o 
   3   2   6      109.31      121.43     14.75 o 
   4   2   6     2016.11     1809.03    170.47 o 
   5   2   6        2.58       -4.49      4.02 o 
   6   2   6     1434.15     1379.43    120.36 o 
   7   2   6       81.46       55.10     16.10 o 
   8   2   6       68.46       64.28     18.25 o 
   9   2   6        1.26       -8.70     10.08 o 
  -7   3   6       55.50       48.67     20.64 o 
  -6   3   6       65.39       57.66     19.57 o 
  -5   3   6       87.34       89.03     13.27 o 
  -4   3   6       43.31       37.33     13.31 o 
  -3   3   6        5.55        9.05      8.13 o 
  -2   3   6        0.78        0.62      6.87 o 
  -1   3   6     6076.38     5910.39     96.61 o 
   0   3   6      200.74      190.39     12.61 o 
   1   3   6    10793.82    11232.91    681.82 o 
   2   3   6       59.97       62.73      5.61 o 
   3   3   6      185.37      178.02     12.13 o 
   4   3   6       62.00       51.00      8.04 o 
   5   3   6      212.91      199.68     26.91 o 
   6   3   6      164.34      144.52     19.41 o 
   7   3   6       78.42       80.19     12.29 o 
   8   3   6      236.74      230.35     33.53 o 
   9   3   6       65.06       65.71     19.70 o 
  -7   4   6       57.15       58.01     21.59 o 
  -6   4   6       16.57       32.63     11.42 o 
  -5   4   6        3.63       -1.98      5.69 o 
  -4   4   6        8.09       19.11     11.21 o 
  -3   4   6       96.10       95.70     17.73 o 
  -2   4   6     1275.45     1165.44     47.99 o 
  -1   4   6     2393.26     2363.28     63.77 o 
   0   4   6     1103.79     1054.42     41.13 o 
   1   4   6      134.24       90.29      7.86 o 
   2   4   6     1554.65     1535.08     33.63 o 
   3   4   6      664.12      504.78     58.79 o 
   4   4   6        8.42        7.34      4.93 o 
   5   4   6      264.31      252.20     22.43 o 
   6   4   6      224.71      244.69     37.71 o 
   7   4   6       49.85       62.90     15.70 o 
   8   4   6      259.31      271.42     41.84 o 
   9   4   6      128.86      111.71     23.24 o 
  -6   5   6        0.31        1.56      7.80 o 
  -5   5   6      228.54      231.61     37.88 o 
  -4   5   6      120.21      113.93     20.89 o 
  -3   5   6       47.98       41.58     14.32 o 
  -2   5   6       63.86       76.08     15.29 o 
  -1   5   6     3745.74     3510.08     80.54 o 
   0   5   6      540.15      563.21     31.81 o 
   1   5   6     3294.25     3393.09     52.69 o 
   2   5   6     1204.84     1158.34     30.65 o 
   3   5   6       66.27       45.28      7.93 o 
   4   5   6      401.77      381.93     36.07 o 
   5   5   6      291.68      258.82     28.45 o 
   6   5   6        0.48        4.34      5.93 o 
   7   5   6      228.39      192.81     30.24 o 
   8   5   6        2.51       -1.58      5.97 o 
   9   5   6       22.06       21.18     14.86 o 
  -6   6   6       63.43       92.42     16.51 o 
  -5   6   6      149.38      179.94     19.47 o 
  -4   6   6      373.94      399.98     76.91 o 
  -3   6   6       66.06       56.97     16.19 o 
  -2   6   6      697.32      610.66     37.98 o 
  -1   6   6        6.70        2.34      7.49 o 
   0   6   6      612.67      596.26     34.33 o 
   1   6   6      935.86     1092.21     31.86 o 
   2   6   6     2279.32     2272.34     64.06 o 
   3   6   6      174.21      153.95     12.64 o 
   4   6   6       71.06       67.94      9.88 o 
   5   6   6       41.00       40.66      9.56 o 
   6   6   6       10.56       12.14      7.02 o 
   7   6   6      135.07      142.37     24.14 o 
   8   6   6       76.86       96.45     21.55 o 
   9   6   6       65.58       76.65     22.07 o 
  -5   7   6      112.87      109.98     16.98 o 
  -4   7   6       17.01       20.72      9.55 o 
  -3   7   6        4.04        2.28      9.08 o 
  -2   7   6       64.66       59.37     15.77 o 
  -1   7   6      465.01      482.61     33.93 o 
   0   7   6       11.90       13.02      9.61 o 
   1   7   6      481.51      543.85     24.18 o 
   2   7   6      105.50      113.17     17.75 o 
   3   7   6      385.03      379.29     28.98 o 
   4   7   6      971.78      968.67     31.74 o 
   5   7   6      270.60      265.29     18.31 o 
   6   7   6      461.43      477.70     24.59 o 
   7   7   6       51.31       39.94     16.12 o 
   8   7   6        1.41        2.94     11.36 o 
   9   7   6       25.37       10.21     14.23 o 
  -5   8   6       52.94       24.15     11.61 o 
  -4   8   6       97.34       88.69     15.76 o 
  -3   8   6        6.42        5.07      7.06 o 
  -2   8   6       10.05        8.68     10.62 o 
  -1   8   6      128.76       96.61     19.08 o 
   0   8   6      846.18      779.42     43.45 o 
   1   8   6        5.30       -1.23      5.62 o 
   2   8   6     8303.78     7817.23    131.63 o 
   3   8   6      199.20      235.13     25.03 o 
   4   8   6     2600.91     2591.33     79.40 o 
   5   8   6      478.75      530.66     38.32 o 
   6   8   6        1.43       -4.79      7.70 o 
   7   8   6      138.28      155.36     25.66 o 
   8   8   6        4.85        1.23     11.09 o 
   9   8   6        0.67        8.80     14.62 o 
  -4   9   6        0.66       -4.80      8.91 o 
  -3   9   6      193.84      210.89     44.34 o 
  -2   9   6        0.15        0.66      9.58 o 
  -1   9   6      719.46      666.68     43.20 o 
   0   9   6       89.90       76.86     18.32 o 
   1   9   6      813.96      831.38     46.95 o 
   2   9   6      319.14      267.76     27.33 o 
   3   9   6     1306.45     1294.06     57.80 o 
   4   9   6       53.86       42.19     14.63 o 
   5   9   6       93.06       99.55     20.11 o 
   6   9   6      390.97      401.74     37.16 o 
   7   9   6       99.05       91.23     22.86 o 
   8   9   6       34.12       47.66     20.05 o 
  -3  10   6       40.51       32.33     12.61 o 
  -2  10   6      469.98      483.78     31.92 o 
  -1  10   6      109.66      124.40     22.94 o 
   0  10   6      555.23      507.48     39.41 o 
   1  10   6      479.91      480.74     34.11 o 
   2  10   6      316.09      306.75     22.13 o 
   3  10   6      309.07      278.49     29.45 o 
   4  10   6       10.98       20.37     12.36 o 
   5  10   6      237.86      234.82     28.94 o 
   6  10   6       35.94       30.53     14.94 o 
   7  10   6      170.88      173.49     28.78 o 
   8  10   6       22.92        9.39     15.09 o 
  -2  11   6       95.24      130.94     29.36 o 
  -1  11   6      212.76      251.50     25.02 o 
   0  11   6      400.72      332.21     35.27 o 
   1  11   6        6.58        6.56      8.40 o 
   2  11   6      122.37      119.24     16.97 o 
   4  11   6       69.32       69.62     19.83 o 
   5  11   6      130.61      161.79     27.03 o 
   6  11   6       38.34       23.82     15.29 o 
   7  11   6        3.17       -0.54     10.68 o 
   0  12   6       40.06       44.18     13.91 o 
   1  12   6       20.55       26.71     16.51 o 
   2  12   6       21.70       16.86     10.45 o 
   3  12   6        5.99        7.35     12.05 o 
   4  12   6       36.44       29.37     15.87 o 
   5  12   6        7.74       12.88     12.88 o 
   6  12   6       11.98       34.83     17.53 o 
  -1  -8   7       54.34       31.98     18.23 o 
  -4  -7   7       10.69       13.71     16.99 o 
  -3  -7   7      230.65      287.46     37.49 o 
  -2  -7   7      385.96      372.28     38.58 o 
  -1  -7   7      297.56      329.27     36.43 o 
   0  -7   7      380.53      365.75     38.32 o 
   1  -7   7      121.88      109.49     24.96 o 
   2  -7   7        2.84       -2.68     10.79 o 
  -5  -6   7        9.62       -5.10     14.53 o 
  -4  -6   7      402.06      479.44     44.49 o 
  -3  -6   7      144.28      114.22     25.01 o 
  -2  -6   7      138.30      148.62     26.53 o 
  -1  -6   7       54.80       54.84     18.75 o 
   0  -6   7        5.92       -0.42      9.24 o 
   1  -6   7        3.83       11.27     12.06 o 
   2  -6   7       39.38       36.64     11.92 o 
   3  -6   7       30.07       22.52     11.31 o 
   4  -6   7      140.48      186.85     32.50 o 
  -6  -5   7       12.42       11.97     10.28 o 
  -5  -5   7       60.89       52.34     13.55 o 
  -4  -5   7        0.54       -3.47     10.65 o 
  -3  -5   7      229.38      265.73     31.11 o 
  -2  -5   7      188.00      223.00     29.11 o 
  -1  -5   7        1.41       -2.54      8.16 o 
   0  -5   7      462.77      474.93     38.26 o 
   1  -5   7      116.07      128.36     15.56 o 
   2  -5   7        8.66       11.98      7.87 o 
   3  -5   7      447.86      430.18     27.21 o 
   4  -5   7       31.90       21.93     17.85 o 
   5  -5   7      394.11      345.80     40.97 o 
  -6  -4   7       29.75        8.65      8.86 o 
  -5  -4   7        0.02        6.18      8.38 o 
  -4  -4   7       23.23       27.08      9.90 o 
  -3  -4   7        0.49        1.26      5.94 o 
  -2  -4   7      412.21      458.19     36.83 o 
  -1  -4   7       75.44       74.95     18.19 o 
   0  -4   7     1210.40     1188.35     35.62 o 
   1  -4   7      320.38      315.60     20.30 o 
   2  -4   7      586.81      594.53     27.93 o 
   3  -4   7       69.16       60.34     12.66 o 
   4  -4   7      288.12      291.66     33.85 o 
   5  -4   7       18.64       14.54     15.81 o 
   6  -4   7        0.87       -3.37     12.24 o 
  -6  -3   7       11.31        8.78      9.52 o 
  -5  -3   7        3.79       10.63      8.20 o 
  -4  -3   7      315.65      289.53     21.17 o 
  -3  -3   7      668.52      670.28     28.83 o 
  -2  -3   7      626.64      611.49     25.92 o 
  -1  -3   7     2089.36     2123.79     70.77 o 
   0  -3   7      348.46      345.74     21.11 o 
   1  -3   7     1451.61     1451.18     55.58 o 
   2  -3   7     1320.09     1362.78     39.37 o 
   3  -3   7       29.85       26.22      9.24 o 
   4  -3   7      550.78      584.37     42.86 o 
   5  -3   7       26.62       33.78     17.28 o 
   6  -3   7       15.74        8.36     14.25 o 
   7  -3   7       86.35       62.06     22.57 o 
  -7  -2   7       13.78       12.21     13.28 o 
  -6  -2   7       78.50       62.79     20.19 o 
  -5  -2   7        3.90        4.29      6.98 o 
  -4  -2   7       13.02        1.61      6.22 o 
  -3  -2   7       37.27       21.65      7.94 o 
  -2  -2   7      299.57      298.41     18.59 o 
  -1  -2   7      554.68      532.78     28.00 o 
   0  -2   7     2146.41     2150.69     43.25 o 
   1  -2   7     5811.60     5829.46    224.62 o 
   2  -2   7      642.28      684.68     26.66 o 
   3  -2   7     1807.50     1788.36     89.02 o 
   4  -2   7       86.37       52.21     16.96 o 
   5  -2   7        3.88        0.21      9.94 o 
   6  -2   7       24.65       27.64     16.31 o 
   7  -2   7        3.29       -3.49     11.24 o 
  -7  -1   7       21.92       16.80     14.87 o 
  -6  -1   7        9.78       12.64     13.51 o 
  -5  -1   7       19.89       49.21     17.02 o 
  -4  -1   7      210.00      206.70     17.88 o 
  -3  -1   7      269.87      309.86     20.04 o 
  -2  -1   7      433.99      416.08     15.63 o 
  -1  -1   7     1391.00     1325.50     28.40 o 
   0  -1   7      535.22      491.14     16.35 o 
   1  -1   7      549.95      537.58     21.49 o 
   2  -1   7      556.38      549.61     46.93 o 
   3  -1   7      121.06      120.71     12.65 o 
   4  -1   7       81.82       88.65     18.46 o 
   5  -1   7        1.57        0.02      9.61 o 
   6  -1   7        1.69        5.12      9.68 o 
   7  -1   7        8.21        6.61     10.88 o 
   8  -1   7      116.16      108.31     25.79 o 
  -7   0   7        9.52       -8.24      9.32 o 
  -6   0   7      323.11      295.90     33.85 o 
  -5   0   7       24.95       47.67     16.51 o 
  -4   0   7      156.48      153.29     22.53 o 
  -3   0   7        5.22        7.10      6.42 o 
  -2   0   7      398.14      347.22     19.58 o 
  -1   0   7        2.96        2.32      3.43 o 
   0   0   7      625.85      586.18     23.09 o 
   1   0   7      418.95      408.11     16.46 o 
   2   0   7      447.30      448.40     14.29 o 
   3   0   7      288.39      336.27     17.53 o 
   4   0   7       45.93       50.49     14.68 o 
   5   0   7      428.91      394.39     32.66 o 
   6   0   7      520.04      413.37     35.88 o 
   7   0   7       14.00        1.11     10.75 o 
   8   0   7      149.58      110.59     25.07 o 
  -7   1   7      103.39      107.24     26.17 o 
  -6   1   7       19.79       22.52     15.15 o 
  -5   1   7       55.44       70.04     18.84 o 
  -4   1   7      228.23      232.30     26.66 o 
  -3   1   7        1.25       -2.06      5.94 o 
  -2   1   7      236.23      233.66     16.33 o 
  -1   1   7      970.85      923.33     22.84 o 
   0   1   7       44.75       35.95      5.45 o 
   1   1   7      965.27      855.51     25.94 o 
   2   1   7     3302.41     3215.99    118.87 o 
   3   1   7     2770.12     2877.77    112.24 o 
   4   1   7     1253.92     1140.01     29.12 o 
   5   1   7      935.08      760.83     43.99 o 
   6   1   7       73.64       71.34     17.66 o 
   7   1   7        4.47       -3.52      8.78 o 
   8   1   7       53.44       60.55     19.11 o 
  -7   2   7        0.01        1.78     13.28 o 
  -6   2   7       56.62       43.56     18.20 o 
  -5   2   7       31.01       35.85     14.68 o 
  -4   2   7      155.54      187.17     24.84 o 
  -3   2   7      433.33      395.37     31.03 o 
  -2   2   7      398.64      417.42     29.83 o 
  -1   2   7      507.26      524.89     21.34 o 
   0   2   7     2353.41     2217.02     42.13 o 
   1   2   7       23.78       20.18      4.57 o 
   2   2   7     1918.15     1858.09     79.99 o 
   3   2   7      546.73      566.26     22.34 o 
   4   2   7        1.37       -0.24      5.13 o 
   5   2   7      800.14      774.46     29.89 o 
   6   2   7       27.26       21.12     10.65 o 
   7   2   7       24.56       29.50     13.92 o 
   8   2   7       48.85       48.83     17.92 o 
   9   2   7       26.53       20.82     14.24 o 
  -7   3   7       48.77       53.40     22.11 o 
  -6   3   7        0.02       -8.31     10.12 o 
  -5   3   7      223.57      325.32     33.75 o 
  -4   3   7        5.40       11.41     10.69 o 
  -3   3   7     1523.89     1454.49     58.64 o 
  -2   3   7      252.60      237.18     23.64 o 
  -1   3   7     3077.72     3130.23     74.96 o 
   0   3   7       86.78       78.77      9.50 o 
   1   3   7       10.76        4.16      3.19 o 
   2   3   7     2215.31     2169.18    118.02 o 
   3   3   7     1272.91     1151.80     87.15 o 
   4   3   7     1209.74     1135.02     98.76 o 
   5   3   7       75.10       75.68     10.52 o 
   6   3   7      651.59      581.58     63.50 o 
   7   3   7      221.96      238.61     30.05 o 
   8   3   7        3.09       10.76     11.25 o 
   9   3   7       29.36       10.87     12.66 o 
  -6   4   7       28.48       33.10     17.54 o 
  -5   4   7       25.25       32.40     23.28 o 
  -4   4   7      294.67      248.36     28.80 o 
  -3   4   7      257.34      258.46     27.17 o 
  -2   4   7       56.37       52.65     14.36 o 
  -1   4   7     1652.55     1519.00     54.45 o 
   0   4   7      536.83      532.54     31.81 o 
   1   4   7        9.58        6.73      4.03 o 
   2   4   7      156.42      153.89     19.52 o 
   3   4   7      208.30      172.11     22.63 o 
   4   4   7      389.15      382.43     36.89 o 
   5   4   7      460.36      457.39     38.36 o 
   6   4   7      252.11      239.56     17.88 o 
   7   4   7      107.46      109.68     30.26 o 
   8   4   7       92.70       93.86     16.56 o 
  -6   5   7        3.49        4.01      8.67 o 
  -5   5   7       95.05      111.89     38.53 o 
  -4   5   7       96.20       93.53     20.46 o 
  -3   5   7      675.35      624.32     41.33 o 
  -2   5   7      639.73      640.00     39.26 o 
  -1   5   7      253.63      226.35     23.31 o 
   0   5   7      242.35      238.49     23.50 o 
   1   5   7      167.18      232.66     22.79 o 
   2   5   7        5.82        8.18      4.54 o 
   3   5   7      908.92      889.20     70.30 o 
   4   5   7        1.37       -0.58      3.90 o 
   5   5   7       55.33       46.87      9.47 o 
   6   5   7      713.71      722.88     74.37 o 
   7   5   7        0.21       -0.66      5.67 o 
   8   5   7      189.61      191.07     39.44 o 
   9   5   7       19.47       22.84     16.30 o 
  -6   6   7       19.33       13.70     10.46 o 
  -5   6   7       14.63        9.05      8.40 o 
  -4   6   7      303.42      247.03     30.08 o 
  -3   6   7       30.73       14.61     11.89 o 
  -2   6   7      136.26      109.46     19.87 o 
  -1   6   7      825.45      776.66     42.41 o 
   0   6   7      716.86      715.76     39.55 o 
   1   6   7       54.48       58.32     10.03 o 
   2   6   7       19.15        9.83      5.62 o 
   3   6   7      742.98      678.01     26.29 o 
   4   6   7      323.34      302.82     19.95 o 
   5   6   7      886.23      851.24     89.98 o 
   6   6   7      494.35      446.08     43.31 o 
   7   6   7      231.40      183.14     40.92 o 
   8   6   7        8.34       -1.26     10.59 o 
   9   6   7       40.31       76.55     22.87 o 
  -5   7   7        5.64       10.73      9.01 o 
  -4   7   7        4.01        3.06      7.61 o 
  -3   7   7      413.74      375.99     34.89 o 
  -2   7   7      271.70      278.72     29.37 o 
  -1   7   7      632.23      604.30     39.90 o 
   0   7   7     2978.85     3052.45     83.50 o 
   1   7   7      521.06      508.98     24.73 o 
   2   7   7     1565.13     1820.06     44.62 o 
   3   7   7      229.28      214.55     23.62 o 
   4   7   7      140.59      130.15     13.96 o 
   5   7   7       11.54       15.14      7.63 o 
   6   7   7      107.10      125.17     14.66 o 
   7   7   7        1.29       -0.89      6.23 o 
   8   7   7       15.97       22.59     14.48 o 
   9   7   7        9.59       10.71     14.90 o 
  -4   8   7      120.64      114.43     17.67 o 
  -3   8   7        6.68       -4.34     10.52 o 
  -2   8   7     1025.20      964.52     52.92 o 
  -1   8   7      212.87      217.92     26.48 o 
   0   8   7     4095.42     3921.64     98.74 o 
   1   8   7      790.21      844.33     38.30 o 
   2   8   7      329.52      361.40     22.25 o 
   3   8   7      750.93      680.94     41.58 o 
   4   8   7      216.66      184.82     24.42 o 
   5   8   7       78.23       60.59     21.33 o 
   6   8   7        1.54        1.09      6.35 o 
   7   8   7       93.59       88.76     21.85 o 
   8   8   7        2.27        6.06     12.81 o 
  -4   9   7       14.22        9.24      9.92 o 
  -3   9   7      262.09      242.45     39.78 o 
  -2   9   7      114.60      101.54     21.52 o 
  -1   9   7      130.79      150.98     24.30 o 
   0   9   7      400.68      362.51     33.60 o 
   1   9   7      283.63      266.68     20.83 o 
   2   9   7       80.05       85.51     13.91 o 
   3   9   7       33.12       31.40     13.32 o 
   4   9   7       98.13       83.46     18.53 o 
   5   9   7       51.48       57.90     17.96 o 
   6   9   7       20.67       28.07     14.90 o 
   7   9   7      113.73      153.56     27.06 o 
   8   9   7       33.19       11.77     14.04 o 
  -3  10   7       87.66      103.68     17.82 o 
  -2  10   7       97.68       77.48     20.64 o 
  -1  10   7      225.56      248.45     30.92 o 
   0  10   7      151.43      140.51     24.84 o 
   1  10   7      720.66      768.54     34.48 o 
   2  10   7       21.62       21.35      9.43 o 
   3  10   7      194.64      221.35     27.30 o 
   4  10   7      160.13      111.41     21.84 o 
   5  10   7        4.87       -2.81      8.43 o 
   6  10   7        3.79       -7.70      7.94 o 
   7  10   7       19.90        4.51     12.79 o 
   8  10   7       15.97       21.10     16.69 o 
  -2  11   7       33.14       20.05     11.42 o 
  -1  11   7       37.64       23.03     15.36 o 
   0  11   7       39.68       36.52     17.38 o 
   1  11   7      421.01      451.53     40.38 o 
   2  11   7      137.67      132.94     17.62 o 
   3  11   7        0.90        2.87      9.63 o 
   4  11   7      246.50      183.35     27.70 o 
   5  11   7       37.42       19.61     12.76 o 
   6  11   7       32.17       45.76     17.59 o 
   7  11   7        9.50       -2.24     10.77 o 
   0  12   7      152.31      132.28     27.53 o 
   1  12   7      380.87      364.36     39.35 o 
   2  12   7      154.16      153.78     19.93 o 
   3  12   7      507.83      606.01     34.24 o 
   4  12   7        5.47       20.11     13.40 o 
   5  12   7      237.22      241.40     33.16 o 
   6  12   7        6.07       -1.21     10.23 o 
  -1  -7   8       62.53       48.58     20.80 o 
   0  -7   8       32.36       39.66     18.50 o 
  -3  -6   8        6.79       17.61     14.21 o 
  -2  -6   8        4.69        8.92     13.16 o 
  -1  -6   8       36.87       66.40     21.87 o 
   0  -6   8      292.15      288.18     34.19 o 
   1  -6   8      469.11      410.58     39.93 o 
   2  -6   8      304.08      290.76     34.97 o 
   3  -6   8      100.94      101.04     17.74 o 
  -5  -5   8       63.53       69.35     24.50 o 
  -4  -5   8      149.33      162.17     30.20 o 
  -3  -5   8       95.79       94.84     24.14 o 
  -2  -5   8       25.15       10.69     12.62 o 
  -1  -5   8      232.34      245.65     30.66 o 
   0  -5   8       33.53       54.32     18.04 o 
   1  -5   8      540.85      525.24     42.07 o 
   2  -5   8      321.70      298.30     27.99 o 
   3  -5   8       22.75       13.31      9.29 o 
   4  -5   8      233.99      235.84     23.70 o 
  -5  -4   8       15.43       24.09     10.80 o 
  -4  -4   8      100.90       98.35     24.09 o 
  -3  -4   8      290.94      286.75     32.66 o 
  -2  -4   8       95.40      102.42     22.13 o 
  -1  -4   8      462.07      482.23     38.88 o 
   0  -4   8       19.52       47.16     16.56 o 
   1  -4   8      580.25      587.38     28.14 o 
   2  -4   8       86.95       73.40     13.39 o 
   3  -4   8      531.55      507.39     28.79 o 
   4  -4   8        6.37       -0.27      7.93 o 
   5  -4   8      685.61      641.83     51.83 o 
  -6  -3   8       15.13        2.72      9.16 o 
  -5  -3   8       85.00       69.75     14.64 o 
  -4  -3   8       34.15       47.30     12.17 o 
  -3  -3   8       67.33      112.09     37.87 o 
  -2  -3   8      744.60      779.08     47.35 o 
  -1  -3   8       85.73       97.63     19.60 o 
   0  -3   8     1091.53     1145.06     37.09 o 
   1  -3   8        7.36        3.25      6.02 o 
   2  -3   8       66.80       80.05     12.70 o 
   3  -3   8      179.98      227.46     19.27 o 
   4  -3   8       18.10       16.21     11.26 o 
   5  -3   8       10.98        1.81     13.35 o 
   6  -3   8       32.43       21.79     17.75 o 
  -6  -2   8        9.09        7.64     13.19 o 
  -5  -2   8        3.18        1.40      7.75 o 
  -4  -2   8        8.28        9.18      7.97 o 
  -3  -2   8      752.55      706.77     30.71 o 
  -2  -2   8      489.57      501.34     24.48 o 
  -1  -2   8      507.87      562.57     38.07 o 
   0  -2   8       20.01       21.51     12.39 o 
   1  -2   8        1.38        0.57      5.30 o 
   2  -2   8        0.17        0.89      5.37 o 
   3  -2   8        1.68       -3.21      5.98 o 
   4  -2   8        1.20        4.57      7.56 o 
   5  -2   8      365.51      413.46     39.07 o 
   6  -2   8        1.13       -6.13     10.48 o 
   7  -2   8      159.00      121.49     27.13 o 
  -6  -1   8       36.01       34.51     18.15 o 
  -5  -1   8      209.73      212.74     29.13 o 
  -4  -1   8       51.96       46.26     11.27 o 
  -3  -1   8      273.21      250.62     19.22 o 
  -2  -1   8      480.17      508.35     24.58 o 
  -1  -1   8        9.11        8.98      4.84 o 
   0  -1   8      991.96     1011.12     23.98 o 
   1  -1   8        7.57        6.66      5.37 o 
   2  -1   8      530.46      552.48     47.37 o 
   3  -1   8      599.98      618.69     44.49 o 
   4  -1   8      466.68      462.26     48.99 o 
   5  -1   8      110.37      117.93     23.31 o 
   6  -1   8      921.20      786.58     52.62 o 
   7  -1   8        0.73      -10.22      9.53 o 
  -6   0   8        5.56        8.82     12.78 o 
  -5   0   8       32.41       20.05     13.89 o 
  -4   0   8      113.35      124.61     21.88 o 
  -3   0   8      620.75      637.88     28.68 o 
  -2   0   8     1161.94     1201.61     36.23 o 
  -1   0   8     1334.12     1281.44     46.37 o 
   0   0   8        0.78        1.28      3.55 o 
   1   0   8     1188.58     1188.49     33.37 o 
   2   0   8       12.83       14.77      6.29 o 
   3   0   8      630.00      610.20     37.48 o 
   4   0   8      412.90      395.21     23.31 o 
   5   0   8       35.66       26.15     14.61 o 
   6   0   8       11.89        7.47     10.89 o 
   7   0   8       71.70       71.82     20.88 o 
   8   0   8      100.81       74.72     22.79 o 
  -6   1   8       69.82       73.57     22.11 o 
  -5   1   8      160.83      195.14     28.62 o 
  -4   1   8       49.01       81.87     19.11 o 
  -3   1   8      636.51      685.42     41.77 o 
  -2   1   8     1417.71     1400.49     38.60 o 
  -1   1   8      443.71      422.42     16.51 o 
   0   1   8     3524.32     3384.89     90.15 o 
   1   1   8       11.16       12.98      4.91 o 
   2   1   8      468.56      477.15     16.73 o 
   3   1   8        5.56        7.17      5.01 o 
   4   1   8       11.64       13.03      9.79 o 
   5   1   8        0.13        4.29      8.57 o 
   6   1   8      490.86      441.07     37.25 o 
   7   1   8       18.69       35.03     16.26 o 
   8   1   8      219.09      167.18     28.66 o 
  -6   2   8       19.57       36.86     17.82 o 
  -5   2   8      289.32      229.22     30.67 o 
  -4   2   8       78.97       79.99     19.26 o 
  -3   2   8     1104.71     1094.62     52.72 o 
  -2   2   8      285.95      263.30     25.86 o 
  -1   2   8      545.40      541.89     35.51 o 
   0   2   8      354.90      336.62     14.34 o 
   1   2   8     1475.65     1415.61     39.95 o 
   2   2   8     1244.37     1315.51     66.09 o 
   3   2   8      968.90     1023.56     51.63 o 
   4   2   8      129.80      129.26     12.35 o 
   5   2   8      600.84      513.50     36.50 o 
   6   2   8       68.26       65.47     17.70 o 
   7   2   8        6.38        9.35     10.85 o 
   8   2   8        1.35        6.38     10.89 o 
  -6   3   8       41.16       64.04     21.45 o 
  -5   3   8       48.35       31.56     16.71 o 
  -4   3   8       10.67        9.98     10.77 o 
  -3   3   8       46.93       52.73     15.95 o 
  -2   3   8      323.18      341.86     29.36 o 
  -1   3   8      280.59      301.84     26.15 o 
   0   3   8      527.97      524.81     24.98 o 
   1   3   8      846.36      796.31     39.31 o 
   2   3   8      143.86      163.72     15.20 o 
   3   3   8       57.18       69.81      8.17 o 
   4   3   8      113.38      105.53     11.62 o 
   5   3   8      319.57      279.28     17.96 o 
   6   3   8       43.44       31.37     13.20 o 
   7   3   8      107.39       87.52     20.31 o 
   8   3   8       14.01       14.44     12.47 o 
   9   3   8       62.92       57.88     21.46 o 
  -6   4   8        1.30       11.18     14.51 o 
  -5   4   8      180.68      173.62     28.80 o 
  -4   4   8       15.23       17.31     12.93 o 
  -3   4   8        3.21       -2.50      7.50 o 
  -2   4   8      502.01      494.22     35.46 o 
  -1   4   8      182.52      192.76     22.20 o 
   0   4   8     1190.60     1163.17     48.13 o 
   1   4   8      955.60      861.88    100.54 o 
   2   4   8      116.33      118.66     10.04 o 
   3   4   8     3226.53     3522.76    238.18 o 
   4   4   8       51.58       47.00      8.94 o 
   5   4   8      169.59      170.46     17.19 o 
   6   4   8      219.74      230.74     28.51 o 
   7   4   8      821.74      884.31    134.61 o 
   8   4   8        4.65        3.30     10.56 o 
  -6   5   8       23.00       11.66     16.02 o 
  -5   5   8       25.65       29.48     11.12 o 
  -4   5   8       56.92       47.79     18.05 o 
  -3   5   8       14.33        6.54     11.04 o 
  -2   5   8      341.25      346.44     31.08 o 
  -1   5   8      381.96      347.02     29.50 o 
   0   5   8      983.88      919.69     44.93 o 
   1   5   8      622.22      630.04     36.64 o 
   2   5   8     2609.35     2783.82    176.88 o 
   3   5   8      604.79      559.27     24.46 o 
   4   5   8     2815.41     2683.54    213.13 o 
   5   5   8      269.08      242.47     18.05 o 
   6   5   8       38.09       28.08      8.49 o 
   7   5   8       25.17       15.92     13.06 o 
   8   5   8        2.85       -2.35      7.31 o 
   9   5   8        3.45        7.86     11.96 o 
  -5   6   8      130.93      165.51     20.01 o 
  -4   6   8       72.72       67.18     20.56 o 
  -3   6   8      314.83      300.84     32.31 o 
  -2   6   8       10.12        2.53      9.50 o 
  -1   6   8      786.23      775.18     44.68 o 
   0   6   8       43.72       59.81     15.69 o 
   1   6   8     1925.23     2035.36     66.92 o 
   2   6   8       14.04       24.91      6.20 o 
   3   6   8      739.74      767.69     55.61 o 
   4   6   8       73.09       66.97     10.92 o 
   5   6   8       77.83       79.02     12.19 o 
   6   6   8      246.36      271.76     37.39 o 
   7   6   8       10.29       27.40      9.41 o 
   8   6   8        0.22       -1.31      7.44 o 
   9   6   8       48.28       54.17     20.78 o 
  -5   7   8      102.64      100.08     17.68 o 
  -4   7   8      713.69      686.85     50.35 o 
  -3   7   8       95.02       88.40     21.88 o 
  -2   7   8     2353.20     2097.60     77.58 o 
  -1   7   8        1.59       -0.16      9.00 o 
   0   7   8      517.35      498.90     36.54 o 
   1   7   8       73.44       73.23     17.30 o 
   2   7   8        9.86        5.62      6.16 o 
   3   7   8      604.34      610.43     27.34 o 
   4   7   8      475.71      445.90     23.98 o 
   5   7   8        6.64       -0.62      5.80 o 
   6   7   8       23.39       25.90      9.25 o 
   7   7   8        1.38        3.72      6.55 o 
   8   7   8        8.65        6.85     13.54 o 
  -4   8   8       40.65       37.52     12.72 o 
  -3   8   8       82.85       71.30     21.03 o 
  -2   8   8       48.61       32.03     15.81 o 
  -1   8   8      307.88      302.18     31.53 o 
   0   8   8      152.92      122.79     21.96 o 
   1   8   8      115.69      130.25     22.32 o 
   2   8   8      100.71       78.52     13.09 o 
   3   8   8       29.70       45.32     15.37 o 
   4   8   8      107.79       90.07     19.35 o 
   5   8   8      411.34      447.10     24.89 o 
   6   8   8        0.19        0.04      5.57 o 
   7   8   8      222.94      265.28     21.08 o 
   8   8   8       82.62       64.24     21.44 o 
  -3   9   8       10.08       12.31     14.13 o 
  -2   9   8       82.68       82.39     21.76 o 
  -1   9   8       35.58       18.71     13.34 o 
   0   9   8      114.20      107.38     22.12 o 
   1   9   8       76.06       74.94     19.33 o 
   2   9   8        3.57        2.98      7.09 o 
   3   9   8       40.17       64.02     17.10 o 
   4   9   8      517.50      463.08     38.18 o 
   5   9   8       20.25       28.64     14.40 o 
   6   9   8      267.48      263.92     21.03 o 
   7   9   8      142.86      185.17     29.31 o 
   8   9   8      162.81      199.22     31.86 o 
  -2  10   8       58.18       50.51     20.05 o 
  -1  10   8      871.59      785.39     52.33 o 
   0  10   8        1.73       -0.72     10.57 o 
   1  10   8      323.47      342.97     35.21 o 
   2  10   8      141.23      111.75     16.35 o 
   3  10   8       88.42       90.05     12.54 o 
   4  10   8       79.46       74.37     19.58 o 
   5  10   8      735.81      728.28     50.16 o 
   6  10   8       17.71       24.18     15.33 o 
  -1  11   8        4.18        5.41     13.29 o 
   0  11   8      530.59      470.34     42.80 o 
   1  11   8      327.97      331.95     36.99 o 
   2  11   8      293.68      351.21     26.35 o 
   3  11   8      108.48      143.51     19.25 o 
   4  11   8        2.96       -2.68      9.63 o 
   5  11   8        9.10        3.67     10.25 o 
   6  11   8       41.10       21.35     13.86 o 
   7  11   8        9.83       18.42     16.11 o 
   0  12   8        9.70        8.61     15.05 o 
   1  12   8      216.75      228.70     33.72 o 
   2  12   8      237.06      213.00     23.23 o 
   3  12   8        9.31        3.30     10.46 o 
   4  12   8       43.84       38.44     17.48 o 
   5  12   8       14.71        6.18     12.40 o 
  -1  -6   9      597.18      593.84     49.96 o 
   0  -6   9       14.44        4.90     14.13 o 
   1  -6   9       62.37       44.88     18.67 o 
  -3  -5   9       14.42       18.84     15.70 o 
  -2  -5   9      295.45      282.75     36.24 o 
  -1  -5   9       61.22       76.89     22.51 o 
   0  -5   9      793.51      800.48     53.95 o 
   1  -5   9      292.55      318.55     35.60 o 
   2  -5   9       61.96       69.74     15.38 o 
   3  -5   9      107.17      126.50     19.05 o 
  -4  -4   9        0.10       -5.27     12.20 o 
  -3  -4   9      333.04      373.54     38.82 o 
  -2  -4   9       20.34       29.74     15.43 o 
  -1  -4   9      427.84      427.74     38.85 o 
   0  -4   9        1.70       -0.06     11.10 o 
   1  -4   9      251.30      275.03     30.58 o 
   2  -4   9       19.78       16.17      9.37 o 
   3  -4   9        9.81       10.81      9.16 o 
   4  -4   9        0.31        1.58      8.69 o 
  -5  -3   9        0.09        6.61      8.35 o 
  -4  -3   9       88.36       70.76     14.53 o 
  -3  -3   9       14.10       -1.50     11.77 o 
  -2  -3   9      247.15      244.32     30.22 o 
  -1  -3   9       51.24       56.74     18.25 o 
   0  -3   9       37.23       48.21     16.25 o 
   1  -3   9        1.34       10.03      7.56 o 
   2  -3   9        2.81        2.41     10.71 o 
   3  -3   9      151.32      161.73     27.06 o 
   4  -3   9      132.10      162.76     18.67 o 
   5  -3   9      131.21      130.20     18.64 o 
  -5  -2   9       56.34       44.92     13.31 o 
  -4  -2   9        0.11       10.41     10.67 o 
  -3  -2   9        9.44        0.22      6.91 o 
  -2  -2   9       19.97       19.15     13.09 o 
  -1  -2   9       31.03       45.92     15.56 o 
   0  -2   9        6.97        5.09      5.69 o 
   1  -2   9     1670.07     1701.53     91.24 o 
   2  -2   9        4.26       -0.08      6.29 o 
   3  -2   9      807.60      802.60     58.66 o 
   4  -2   9      206.46      179.89     18.47 o 
   5  -2   9       41.00       51.17     20.19 o 
   6  -2   9       13.13       12.08     16.12 o 
  -5  -1   9       22.10        9.94     13.70 o 
  -4  -1   9      271.54      329.53     24.09 o 
  -3  -1   9       40.23       19.82      9.05 o 
  -2  -1   9      903.55      971.95     61.50 o 
  -1  -1   9      337.17      350.66     20.98 o 
   0  -1   9      515.18      562.56     25.14 o 
   1  -1   9      202.81      239.45     27.97 o 
   2  -1   9     1243.67     1195.95     71.76 o 
   3  -1   9       35.94       40.65     10.39 o 
   4  -1   9      398.94      347.93     22.42 o 
   5  -1   9      341.58      327.31     35.49 o 
   6  -1   9        9.80       -4.95     12.26 o 
   7  -1   9       22.46       11.92     14.40 o 
  -6   0   9       16.05       15.01     15.59 o 
  -5   0   9      558.73      639.66     48.78 o 
  -4   0   9       67.15       67.18     19.05 o 
  -3   0   9      483.42      483.58     26.50 o 
  -2   0   9      297.55      330.89     21.26 o 
  -1   0   9      232.27      225.01     13.63 o 
   0   0   9      403.43      389.42     16.46 o 
   1   0   9     1011.92     1001.91     31.95 o 
   2   0   9        1.41        4.13      5.61 o 
   3   0   9      202.14      224.56     17.08 o 
   4   0   9      459.20      442.68     36.16 o 
   5   0   9       85.82       95.14     22.14 o 
   6   0   9      350.40      283.86     33.57 o 
   7   0   9      166.43      142.25     27.97 o 
  -6   1   9       75.40       76.75     24.16 o 
  -5   1   9        2.57        1.51     11.76 o 
  -4   1   9      395.05      406.66     36.79 o 
  -3   1   9      263.02      271.95     29.13 o 
  -2   1   9      588.81      598.60     27.53 o 
  -1   1   9      237.00      244.39     13.92 o 
   0   1   9      147.34      154.65     11.43 o 
   1   1   9       20.94       25.31      6.25 o 
   2   1   9      198.81      192.34     14.63 o 
   3   1   9      708.69      640.40     39.70 o 
   4   1   9      563.50      516.02     38.42 o 
   5   1   9       53.46       38.04     15.18 o 
   6   1   9       65.26       56.74     18.72 o 
   7   1   9       56.95       59.53     20.10 o 
   8   1   9        3.88        6.63     12.18 o 
  -6   2   9        4.69        5.79     13.87 o 
  -5   2   9      617.10      585.06     47.39 o 
  -4   2   9       15.45        2.19     10.05 o 
  -3   2   9      151.73      196.27     26.19 o 
  -2   2   9      358.53      311.27     29.01 o 
  -1   2   9      340.19      337.01     19.98 o 
   0   2   9        9.87       10.32      5.11 o 
   1   2   9      185.90      186.25     11.85 o 
   2   2   9     1062.17     1100.77     86.58 o 
   3   2   9      335.36      317.13     19.65 o 
   4   2   9       19.38       16.52     11.13 o 
   5   2   9       18.76       25.39     13.13 o 
   6   2   9      370.83      354.73     34.46 o 
   7   2   9      393.54      329.27     35.25 o 
   8   2   9      111.99       79.63     23.00 o 
  -5   3   9       35.29       51.56     19.78 o 
  -4   3   9      212.89      202.67     28.59 o 
  -3   3   9      198.96      204.69     27.03 o 
  -2   3   9      271.92      259.34     27.92 o 
  -1   3   9       93.59       92.22     17.56 o 
   0   3   9       12.53       17.02      6.52 o 
   1   3   9      170.53      191.40     15.33 o 
   2   3   9     1469.63     1473.74     92.15 o 
   3   3   9      222.48      245.39     15.81 o 
   4   3   9     1223.65     1317.14     79.59 o 
   5   3   9      833.56      768.18     46.01 o 
   6   3   9      168.99      182.32     26.09 o 
   7   3   9      648.13      601.14     45.27 o 
   8   3   9       96.14       82.84     22.63 o 
  -5   4   9        9.67       21.23     16.66 o 
  -4   4   9      160.47      117.69     24.00 o 
  -3   4   9       23.49       43.56     15.97 o 
  -2   4   9        5.67        1.10      8.67 o 
  -1   4   9     2247.31     2277.17     73.68 o 
   0   4   9       55.24       64.34     15.43 o 
   1   4   9     1479.42     1459.62    156.61 o 
   2   4   9      218.88      248.64     25.45 o 
   3   4   9       74.23       86.67      9.65 o 
   4   4   9      101.63       88.97     11.74 o 
   5   4   9      755.34      728.97     46.01 o 
   6   4   9      106.09       87.75     16.31 o 
   7   4   9      246.95      208.52     28.75 o 
   8   4   9       87.93      100.99     23.25 o 
  -5   5   9        3.73        3.63     13.72 o 
  -4   5   9      454.86      482.55     42.71 o 
  -3   5   9      134.80      140.54     24.61 o 
  -2   5   9     1037.16     1006.09     53.46 o 
  -1   5   9      193.00      181.54     24.29 o 
   0   5   9     1227.54     1235.86     54.20 o 
   1   5   9     1832.95     1899.13    113.01 o 
   2   5   9      344.03      371.45     31.15 o 
   3   5   9      193.11      198.62     18.80 o 
   4   5   9       94.47       94.46     12.68 o 
   5   5   9       15.36        9.66      6.83 o 
   6   5   9        0.77        0.10      5.20 o 
   7   5   9      222.30      209.20     19.41 o 
   8   5   9      285.86      232.36     30.76 o 
  -5   6   9       98.99       88.16     16.64 o 
  -4   6   9       94.52       71.54     22.25 o 
  -3   6   9      376.44      377.94     37.27 o 
  -2   6   9       97.32       85.56     20.58 o 
  -1   6   9      767.26      756.00     46.06 o 
   0   6   9      377.30      353.91     31.47 o 
   1   6   9       92.26      104.98     19.61 o 
   2   6   9      960.91     1020.08     97.11 o 
   3   6   9      340.04      358.85     20.67 o 
   4   6   9        5.10        4.76      5.75 o 
   5   6   9      255.70      262.86     19.31 o 
   6   6   9      147.06      114.63     14.83 o 
   7   6   9      343.42      371.00     36.33 o 
   8   6   9       12.70       12.36      9.59 o 
  -4   7   9      463.98      355.91     39.32 o 
  -3   7   9       13.58        9.11     13.47 o 
  -2   7   9      177.68      169.24     26.90 o 
  -1   7   9      116.82      125.71     22.89 o 
   0   7   9      280.95      271.02     29.41 o 
   1   7   9      114.81      148.15     23.13 o 
   2   7   9      264.71      292.59     20.69 o 
   3   7   9       46.04       40.34      8.12 o 
   4   7   9        3.56        9.94      6.58 o 
   5   7   9       85.99       68.74     12.06 o 
   6   7   9        3.89        7.45      7.33 o 
   7   7   9       48.35       63.88     13.21 o 
   8   7   9      109.68      109.78     22.03 o 
  -4   8   9        2.55        3.39     14.27 o 
  -3   8   9      191.25      198.23     30.91 o 
  -1   8   9      326.40      323.16     34.06 o 
   0   8   9      271.47      249.17     29.73 o 
   1   8   9      155.86      149.63     24.44 o 
   2   8   9      201.02      235.97     19.72 o 
   3   8   9      562.04      632.80     30.39 o 
   4   8   9      220.76      180.60     26.38 o 
   5   8   9      303.90      265.50     20.49 o 
   6   8   9      280.82      273.51     49.83 o 
   7   8   9       29.59       27.83     10.24 o 
   8   8   9      314.87      317.50     36.89 o 
  -3   9   9        0.00        4.29     13.37 o 
  -2   9   9        2.20        0.82     12.23 o 
  -1   9   9       10.06        9.23     12.89 o 
   0   9   9      311.75      330.09     34.68 o 
   1   9   9       77.16       78.50     20.19 o 
   2   9   9      543.11      596.69     31.16 o 
   3   9   9      680.01      801.58     35.53 o 
   4   9   9      129.62      163.84     25.70 o 
   6   9   9       62.05       60.46     12.80 o 
   7   9   9      105.23       88.57     15.28 o 
   8   9   9       72.44       57.85     21.64 o 
  -2  10   9        6.01        8.33     14.56 o 
  -1  10   9       82.57       68.72     21.61 o 
   0  10   9      329.85      329.35     36.51 o 
   1  10   9       37.19       48.74     19.08 o 
   2  10   9      375.55      413.37     27.66 o 
   3  10   9      485.33      524.64     30.85 o 
   4  10   9       73.38       72.16     21.00 o 
   5  10   9        8.04        7.86     11.58 o 
   6  10   9       64.10       56.20     19.17 o 
   7  10   9       28.66       29.38     17.10 o 
  -1  11   9      260.80      241.48     34.96 o 
   0  11   9       16.91       11.18     14.66 o 
   1  11   9        1.26        6.53     13.60 o 
   2  11   9       35.77       14.23     11.41 o 
   3  11   9       10.03        7.32      9.20 o 
   4  11   9       23.83       33.10     16.45 o 
   5  11   9      184.99      151.64     27.33 o 
   6  11   9       48.23       49.07     19.94 o 
   1  12   9       10.27       -1.48     13.36 o 
   2  12   9        1.03       16.89     15.77 o 
   3  12   9      330.51      322.96     27.49 o 
   4  12   9        7.70       14.21     11.35 o 
   5  12   9      185.70      162.29     29.94 o 
   0  -5  10       21.37       27.07     17.66 o 
  -3  -4  10      146.46      128.57     28.85 o 
  -2  -4  10       35.31       38.19     19.73 o 
  -1  -4  10        1.00       -9.17     10.49 o 
   0  -4  10        5.96        9.87     12.27 o 
   1  -4  10        5.61        6.76     12.46 o 
   2  -4  10       38.79       41.13     12.83 o 
   3  -4  10       54.99       46.00     13.89 o 
  -4  -3  10      191.50      194.29     32.63 o 
  -3  -3  10       71.46       75.99     22.97 o 
  -2  -3  10      178.85      197.62     29.88 o 
  -1  -3  10      267.17      268.68     31.56 o 
   0  -3  10        1.74       -1.49      9.14 o 
   1  -3  10      133.64      138.25     25.20 o 
   2  -3  10       58.94       62.28     18.47 o 
   3  -3  10       18.56       13.42      9.61 o 
   4  -3  10      170.39      155.67     19.77 o 
  -4  -2  10       12.23       13.26      9.92 o 
  -3  -2  10      248.03      246.10     32.82 o 
  -2  -2  10      169.35      172.31     27.66 o 
  -1  -2  10      670.64      720.19     47.49 o 
   0  -2  10      120.93      124.91     22.80 o 
   1  -2  10        1.57        5.86      7.25 o 
   2  -2  10      187.88      195.73     18.62 o 
   3  -2  10       34.10       37.26     11.41 o 
   4  -2  10       33.63        2.16     13.54 o 
   5  -2  10      120.51      116.48     27.19 o 
  -5  -1  10       13.37        4.62     14.18 o 
  -4  -1  10       60.31       58.80     14.07 o 
  -3  -1  10        3.49        6.62      8.23 o 
  -2  -1  10       60.09       59.40     18.88 o 
  -1  -1  10       57.21       52.13     17.01 o 
   0  -1  10      107.56      106.34     13.69 o 
   1  -1  10      312.62      344.81     21.65 o 
   2  -1  10       87.36       78.84     13.20 o 
   3  -1  10       54.07       76.09     20.49 o 
   4  -1  10       18.64       20.01     14.76 o 
   5  -1  10       92.20       77.15     22.76 o 
   6  -1  10      220.67      223.05     34.39 o 
  -5   0  10       30.87       31.05     17.22 o 
  -4   0  10       23.65       28.64     15.82 o 
  -3   0  10       20.09       35.20     11.15 o 
  -2   0  10       80.96       86.73     13.65 o 
  -1   0  10     1387.28     1421.88     77.45 o 
   0   0  10        1.57        0.17      6.05 o 
   1   0  10      509.38      515.50     25.23 o 
   2   0  10      444.23      479.80     30.41 o 
   3   0  10      129.06      121.55     21.91 o 
   4   0  10       51.63       23.87     14.12 o 
   5   0  10       92.07       77.77     21.93 o 
   6   0  10       31.02       64.57     21.81 o 
   7   0  10        3.48       22.17     15.80 o 
  -5   1  10       70.97       50.53     20.13 o 
  -4   1  10       57.89       67.94     19.99 o 
  -3   1  10        0.59        1.13      9.35 o 
  -2   1  10       51.50       71.50     12.72 o 
  -1   1  10        2.87        1.51      4.91 o 
   0   1  10      822.56      848.30     24.90 o 
   1   1  10       62.70       70.35     11.28 o 
   2   1  10      129.29      139.80     21.43 o 
   3   1  10       57.05       53.75     16.86 o 
   4   1  10      149.90      144.06     24.66 o 
   5   1  10      639.06      602.92     45.72 o 
   6   1  10       30.74       30.56     15.29 o 
   7   1  10      136.16      106.16     25.89 o 
  -5   2  10       70.64       94.66     24.34 o 
  -4   2  10        1.22       -0.67      9.63 o 
  -3   2  10       45.38       48.90     16.90 o 
  -2   2  10        0.28       -0.80      7.75 o 
  -1   2  10      526.56      558.08     31.51 o 
   0   2  10       24.35       23.28      6.65 o 
   1   2  10       84.33       87.83     12.61 o 
   2   2  10     1363.84     1428.77     38.89 o 
   3   2  10       68.20       65.23     17.20 o 
   4   2  10      266.53      277.10     29.31 o 
   5   2  10        7.95        2.28      9.43 o 
   6   2  10       34.40       21.57     13.78 o 
   7   2  10       16.94        7.55     12.45 o 
  -5   3  10        0.13       12.23     13.86 o 
  -4   3  10      177.09      184.31     29.45 o 
  -3   3  10       22.23       32.85     15.21 o 
  -2   3  10       41.86       52.40     16.80 o 
  -1   3  10      511.93      488.35     36.33 o 
   0   3  10     1379.32     1453.36    121.91 o 
   1   3  10      140.83      143.98     14.42 o 
   2   3  10      408.23      434.21     30.14 o 
   3   3  10     1116.02     1207.79     90.01 o 
   4   3  10       21.53       11.55     10.49 o 
   5   3  10      775.90      693.91     45.82 o 
   6   3  10        2.76        2.16      9.31 o 
   7   3  10       24.40       23.19     15.15 o 
   8   3  10        3.36       10.56     12.98 o 
  -5   4  10       47.83       73.70     23.67 o 
  -4   4  10       85.80       94.84     23.83 o 
  -3   4  10      141.51      120.60     24.44 o 
  -2   4  10      149.81      157.13     24.72 o 
  -1   4  10        9.70       11.19     10.77 o 
   0   4  10      112.00      137.40     21.24 o 
   1   4  10        6.15        8.98      6.53 o 
   2   4  10      111.69      130.76     17.95 o 
   3   4  10      525.98      585.95     74.91 o 
   4   4  10      288.80      337.93     24.29 o 
   5   4  10       58.12       50.51     10.97 o 
   6   4  10      593.07      609.77     44.53 o 
   7   4  10       24.84        3.56     10.00 o 
   8   4  10      108.64       72.72     21.35 o 
  -4   5  10      102.22       56.46     20.65 o 
  -3   5  10      120.44      101.32     23.11 o 
  -2   5  10        1.45       -3.07      8.96 o 
  -1   5  10      226.95      237.57     27.83 o 
   0   5  10       63.16       61.44     16.39 o 
   1   5  10       93.65       99.47     13.59 o 
   2   5  10       79.89       69.49     12.98 o 
   3   5  10      161.60      175.81     13.58 o 
   4   5  10      445.11      550.65     40.65 o 
   5   5  10      644.56      652.34     29.90 o 
   6   5  10      133.55      135.72     16.42 o 
   7   5  10      162.35      147.90     25.79 o 
   8   5  10        5.32        5.64     10.91 o 
  -4   6  10       66.49       64.30     22.57 o 
  -3   6  10      193.31      203.24     31.28 o 
  -2   6  10       77.10       92.63     21.74 o 
  -1   6  10       21.46       27.80     13.64 o 
   0   6  10      316.40      328.84     31.83 o 
   1   6  10      140.12      179.30     25.48 o 
   2   6  10       31.20       13.93      8.60 o 
   3   6  10      815.48      965.41     64.86 o 
   4   6  10        6.90       13.95      6.11 o 
   5   6  10       65.35       62.71     15.13 o 
   6   6  10      422.07      444.55     50.00 o 
   7   6  10       29.47       16.43      9.30 o 
   8   6  10      220.14      224.81     31.33 o 
  -4   7  10      425.44      453.17     45.74 o 
  -3   7  10      105.91       97.77     24.80 o 
  -2   7  10      343.25      371.75     37.66 o 
  -1   7  10      164.09      138.27     24.68 o 
   0   7  10       18.96       15.37     11.95 o 
   1   7  10       62.17       59.85     18.27 o 
   2   7  10       16.48       16.76     12.67 o 
   3   7  10      292.99      295.03     33.26 o 
   4   7  10        8.08        9.29     11.96 o 
   5   7  10      498.89      510.79     27.88 o 
   6   7  10        0.26       -2.48      6.02 o 
   7   7  10      276.18      307.49     23.90 o 
   8   7  10        0.23        1.88      8.40 o 
  -3   8  10      231.76      182.32     31.82 o 
  -2   8  10       39.19       40.20     19.64 o 
  -1   8  10        5.93       12.44     13.08 o 
   0   8  10     1035.49     1112.96     60.07 o 
   1   8  10       18.15       19.06     13.84 o 
   2   8  10       47.46       72.47     20.19 o 
   3   8  10       44.69       42.95     11.58 o 
   4   8  10      190.29      217.71     16.33 o 
   5   8  10       56.75       67.65     14.36 o 
   6   8  10      526.37      508.36     47.00 o 
   7   8  10        3.62        7.28      8.61 o 
  -2   9  10       16.31       39.59     18.75 o 
  -1   9  10      119.83      105.22     24.77 o 
   0   9  10       68.93       44.53     18.04 o 
   1   9  10      368.89      390.58     38.03 o 
   2   9  10        3.08        2.88     11.57 o 
   3   9  10       57.69       68.91     13.90 o 
   4   9  10      116.67      169.39     23.58 o 
   5   9  10       39.56       35.48     16.89 o 
   6   9  10       89.74       81.48     14.97 o 
   7   9  10      241.13      240.86     22.88 o 
  -1  10  10        7.97        4.60     13.06 o 
   0  10  10       77.18       94.93     24.42 o 
   1  10  10      128.91      113.11     25.39 o 
   2  10  10        7.77        1.86     12.54 o 
   3  10  10        1.35        8.15      8.22 o 
   4  10  10      140.60      185.77     21.06 o 
   5  10  10       16.09        0.46     11.38 o 
   6  10  10      215.44      214.73     32.07 o 
   0  11  10        6.36       17.75     15.59 o 
   1  11  10      223.13      224.16     34.06 o 
   2  11  10      135.22      132.57     28.25 o 
   3  11  10      374.76      488.85     32.13 o 
   4  11  10       54.14       41.35     14.00 o 
   5  11  10      153.65      144.89     28.33 o 
   6  11  10        6.47       -2.35     12.48 o 
   3  12  10       10.09       11.23     12.17 o 
  -2  -3  11       30.41       23.27     16.63 o 
  -1  -3  11       19.47        9.02     13.74 o 
   0  -3  11       36.90       33.40     18.16 o 
   1  -3  11       15.48       14.98     14.37 o 
   2  -3  11        9.32        7.79      9.55 o 
   3  -3  11      113.91      133.89     28.43 o 
  -3  -2  11        0.20        6.44     14.00 o 
  -2  -2  11       28.77       29.60     17.09 o 
  -1  -2  11        0.29        6.81     11.30 o 
   0  -2  11       13.48       13.25     13.38 o 
   1  -2  11      108.91      124.34     23.28 o 
   2  -2  11      145.06      135.03     17.90 o 
   3  -2  11      532.89      541.07     45.37 o 
   4  -2  11      305.95      319.33     38.94 o 
  -3  -1  11      146.01      146.60     27.85 o 
  -2  -1  11       51.35       65.96     20.90 o 
  -1  -1  11       42.18       22.40     15.05 o 
   0  -1  11      196.73      190.89     27.28 o 
   1  -1  11       13.93       14.71      8.85 o 
   2  -1  11      191.53      183.62     27.73 o 
   3  -1  11      641.11      661.75     48.18 o 
   4  -1  11       66.06       70.98     22.77 o 
   5  -1  11      305.23      280.64     37.77 o 
  -4   0  11        8.18       11.28     15.08 o 
  -3   0  11      272.87      302.38     24.23 o 
  -2   0  11       68.24       77.00     14.08 o 
  -1   0  11      307.65      318.58     32.72 o 
   0   0  11       99.07      111.50     14.43 o 
   1   0  11        0.55        3.79      7.71 o 
   2   0  11      177.00      168.67     25.51 o 
   3   0  11        1.31        5.55     11.01 o 
   4   0  11      521.28      548.71     44.93 o 
   5   0  11       90.30       58.90     21.18 o 
   6   0  11      416.43      356.73     41.60 o 
  -4   1  11      121.44      118.46     25.50 o 
  -3   1  11      140.92      181.38     28.03 o 
  -2   1  11       61.41       75.52     13.70 o 
  -1   1  11      123.35      144.72     16.31 o 
   0   1  11       37.49       27.91      9.67 o 
   1   1  11        3.32        4.39      8.63 o 
   2   1  11      154.45      159.18     24.59 o 
   3   1  11      434.17      452.77     38.44 o 
   4   1  11      196.43      221.39     30.56 o 
   5   1  11       47.30       53.67     20.35 o 
   6   1  11        0.33       -0.38     11.31 o 
  -4   2  11       75.60       95.43     24.15 o 
  -3   2  11       94.52       98.14     22.74 o 
  -2   2  11      673.41      762.61     48.38 o 
  -1   2  11      113.95      108.36     14.79 o 
   0   2  11      437.95      489.22     32.02 o 
   1   2  11      867.37      818.90     33.93 o 
   2   2  11       84.45       88.93     19.26 o 
   3   2  11       76.37       51.11     17.28 o 
   4   2  11       16.98        9.82     12.58 o 
   5   2  11       38.73       25.53     16.26 o 
   6   2  11      271.84      280.92     34.25 o 
   7   2  11        3.64       13.96     13.92 o 
  -4   3  11       36.83       38.01     18.65 o 
  -3   3  11       64.39       47.84     19.04 o 
  -2   3  11       35.58       29.48     14.53 o 
  -1   3  11      119.38      146.71     23.66 o 
   0   3  11        4.49        3.65      6.41 o 
   1   3  11      238.09      265.71     19.58 o 
   2   3  11       76.69       86.24     12.90 o 
   3   3  11      653.25      622.84     43.75 o 
   4   3  11      134.20      142.66     24.59 o 
   5   3  11      127.68      136.48     25.99 o 
   6   3  11       27.20       19.03     12.88 o 
   7   3  11      379.58      301.76     36.32 o 
  -4   4  11       32.90       24.33     17.10 o 
  -3   4  11       25.10       23.59     15.74 o 
  -2   4  11      105.44      105.66     22.56 o 
  -1   4  11       54.30       32.37     14.54 o 
   0   4  11      250.03      286.99     30.17 o 
   1   4  11      241.20      232.50     18.83 o 
   2   4  11      341.47      372.37     47.60 o 
   3   4  11       26.60       28.56      9.83 o 
   4   4  11      926.04      909.87     53.21 o 
   5   4  11        1.51        2.53      9.07 o 
   6   4  11      165.08      159.29     27.19 o 
   7   4  11       15.19        2.16      9.19 o 
  -4   5  11        6.45       16.14     15.66 o 
  -3   5  11        9.94       15.82     14.47 o 
  -2   5  11       37.41       38.15     16.35 o 
  -1   5  11       93.56      126.81     23.55 o 
   0   5  11      236.59      252.95     29.19 o 
   1   5  11      685.77      757.87     71.29 o 
   2   5  11       24.83       16.23      8.12 o 
   3   5  11      540.78      610.34     60.00 o 
   4   5  11      139.91      135.76     13.22 o 
   5   5  11      121.94      119.77     18.83 o 
   6   5  11      173.39      155.52     26.69 o 
   7   5  11      183.17      144.59     27.28 o 
  -3   6  11       10.93        4.30     13.58 o 
  -2   6  11       97.79       82.64     22.08 o 
  -1   6  11       25.87       19.74     14.79 o 
   0   6  11       92.22       97.95     21.58 o 
   1   6  11        6.33       -2.68      9.60 o 
   2   6  11      195.85      234.00     26.79 o 
   3   6  11      262.43      297.10     22.19 o 
   4   6  11      346.48      411.60     27.88 o 
   5   6  11       34.89       36.00      9.18 o 
   6   6  11       41.23       29.01     10.87 o 
   7   6  11       16.80        4.15     11.12 o 
  -3   7  11       67.65       68.71     24.38 o 
  -2   7  11       62.52       69.30     21.64 o 
  -1   7  11      158.63      170.16     27.98 o 
   0   7  11        1.63      -10.68      9.08 o 
   1   7  11      445.13      571.40     43.70 o 
   2   7  11        0.35       -2.68     11.12 o 
   3   7  11      178.03      238.56     16.79 o 
   4   7  11      242.77      220.37     16.49 o 
   5   7  11      100.64      120.79     13.60 o 
   6   7  11        7.42       -1.47      6.99 o 
   7   7  11       23.06       26.16     11.05 o 
  -2   8  11       39.07       41.56     20.29 o 
  -1   8  11       18.05       16.70     14.44 o 
   0   8  11        8.08        0.75     11.63 o 
   1   8  11       41.41       37.99     17.11 o 
   2   8  11      274.68      299.48     34.36 o 
   3   8  11       13.21       17.58      9.74 o 
   4   8  11      785.82      852.14    100.88 o 
   5   8  11       49.48       47.40      9.20 o 
   6   8  11      203.71      190.30     20.58 o 
   7   8  11       46.65       64.62     14.69 o 
  -1   9  11       38.96       37.20     18.92 o 
   0   9  11       98.30       96.19     24.19 o 
   1   9  11      112.96      111.68     25.33 o 
   2   9  11      236.23      194.75     30.24 o 
   3   9  11      345.27      382.69     35.19 o 
   4   9  11        6.96       19.80     10.60 o 
   5   9  11      827.63      926.69     49.51 o 
   6   9  11       26.94       51.98     13.43 o 
   0  10  11       34.73       45.38     20.12 o 
   1  10  11       12.13        2.13     13.42 o 
   2  10  11      605.61      659.43     51.39 o 
   3  10  11        6.32       -0.49      8.35 o 
   4  10  11      438.87      533.17     33.13 o 
   5  10  11       41.26       34.85     13.25 o 
   6  10  11      119.20      101.61     25.81 o 
   1  11  11      203.36      222.73     35.10 o 
   2  11  11       19.38       15.12     16.57 o 
   3  11  11      184.52      216.37     24.10 o 
   4  11  11       61.83       71.22     16.29 o 
   5  11  11      267.34      328.85     27.96 o 
   0  -2  12      149.77      157.15     28.72 o 
   1  -2  12       10.65        5.15     13.45 o 
   2  -2  12      189.61      213.76     32.36 o 
  -2  -1  12       33.11       21.59     17.36 o 
  -1  -1  12      133.50      168.98     28.39 o 
   0  -1  12        0.20        6.53     11.29 o 
   2  -1  12      146.81      149.82     26.53 o 
   3  -1  12      155.53      134.75     27.28 o 
  -2   0  12       28.92       31.31     17.42 o 
  -1   0  12        6.57        7.08     12.52 o 
   1   0  12       99.04      128.64     23.11 o 
   2   0  12      561.53      609.28     46.01 o 
   3   0  12       86.61       89.25     23.47 o 
   4   0  12       76.61       63.23     22.59 o 
  -3   1  12        7.13       17.54     15.32 o 
  -2   1  12       21.91        3.88      8.67 o 
  -1   1  12      117.60       74.55     20.42 o 
   0   1  12       68.60       80.91     19.45 o 
   1   1  12       35.64       22.21     12.78 o 
   2   1  12        9.47        8.21     12.37 o 
   3   1  12      158.58      178.13     28.31 o 
   4   1  12      171.50      177.02     29.45 o 
   5   1  12       51.80       64.31     23.09 o 
  -3   2  12       15.41        6.96     13.48 o 
  -2   2  12       15.30       31.08     16.30 o 
  -1   2  12      257.57      294.76     31.82 o 
   0   2  12        5.95       18.26     12.47 o 
   1   2  12       43.89       40.29     15.81 o 
   2   2  12      828.53      789.83     50.06 o 
   3   2  12        1.14        1.20     11.53 o 
   4   2  12      794.02      829.43     54.40 o 
   5   2  12      113.14      103.79     25.10 o 
   6   2  12       31.12       17.43     15.91 o 
  -3   3  12      112.53      180.60     30.05 o 
  -2   3  12        5.46        0.70     10.24 o 
  -1   3  12      273.43      338.88     34.63 o 
   0   3  12        2.86        0.27      6.28 o 
   1   3  12      576.90      639.93     30.55 o 
   2   3  12       38.37        8.24     12.64 o 
   3   3  12      466.69      465.76     39.93 o 
   4   3  12      146.26      167.30     28.31 o 
   5   3  12      164.80      154.27     27.73 o 
   6   3  12      148.30      102.06     24.80 o 
  -3   4  12        0.43       -6.45     11.51 o 
  -2   4  12       68.58       98.44     24.08 o 
  -1   4  12       71.78       90.18     21.65 o 
   0   4  12      132.43      166.73     25.73 o 
   1   4  12        1.25        9.30      7.19 o 
   2   4  12      232.67      225.77     19.67 o 
   3   4  12       66.76       83.33     21.16 o 
   4   4  12       94.88       74.70     20.78 o 
   5   4  12      326.46      342.77     37.52 o 
   6   4  12       37.35       34.09     17.03 o 
  -3   5  12      125.19      163.62     30.36 o 
  -2   5  12        1.65       13.10     14.10 o 
  -1   5  12       54.48       78.18     21.52 o 
   0   5  12       23.23       16.95     13.59 o 
   1   5  12        1.48        0.45      6.67 o 
   2   5  12      107.65      114.75     15.99 o 
   3   5  12      226.30      226.73     32.66 o 
   4   5  12       13.15       10.45      8.01 o 
   5   5  12      564.03      572.44     45.62 o 
   6   5  12       12.48       11.33     12.86 o 
  -2   6  12        2.52        8.10     14.26 o 
  -1   6  12      105.92      100.55     23.73 o 
   0   6  12       34.64       26.01     15.34 o 
   1   6  12        3.01       -4.93      8.93 o 
   2   6  12        3.70        7.01      7.05 o 
   3   6  12       22.04       17.58      9.74 o 
   4   6  12      102.88      112.43     16.46 o 
   5   6  12       13.11       11.95      7.17 o 
   6   6  12      239.18      278.97     33.86 o 
   7   6  12      114.33      102.85     25.87 o 
  -2   7  12       56.70       76.68     24.62 o 
  -1   7  12      109.75      111.75     25.61 o 
   0   7  12       11.70        8.17     13.96 o 
   1   7  12      141.33      118.15     24.74 o 
   2   7  12      416.78      425.24     40.10 o 
   3   7  12      316.96      301.21     46.36 o 
   4   7  12       60.26       56.70     11.18 o 
   5   7  12      238.11      282.58     23.58 o 
   6   7  12       75.31      103.53     14.37 o 
  -1   8  12        0.54        1.82     12.57 o 
   0   8  12      799.73      881.66     58.15 o 
   1   8  12       53.21       19.35     16.35 o 
   2   8  12      432.96      510.89     44.88 o 
   3   8  12      448.30      534.86     45.67 o 
   4   8  12      124.37      116.62     14.44 o 
   5   8  12      157.56      173.14     18.93 o 
   6   8  12       71.26       78.84     13.65 o 
   0   9  12      107.91      127.06     27.22 o 
   1   9  12      237.59      262.05     36.19 o 
   2   9  12      415.87      547.68     47.74 o 
   3   9  12      118.46      160.23     30.00 o 
   4   9  12       31.93       22.72     11.86 o 
   5   9  12       20.90       35.21      9.86 o 
   6   9  12       54.59       55.33     10.28 o 
   1  10  12       74.81       69.79     24.58 o 
   2  10  12        7.61        6.32     15.44 o 
   3  10  12      187.95      160.84     31.22 o 
   4  10  12       13.34        6.78     10.68 o 
   5  10  12       40.91       50.62     15.23 o 
   2   0  13       29.93       28.68     17.62 o 
   1   1  13      188.82      201.33     29.36 o 
   2   1  13      488.37      572.14     46.56 o 
   3   1  13       81.34       40.30     19.37 o 
   4   1  13       40.80       27.32     16.26 o 
   0   2  13      485.36      523.51     41.58 o 
   1   2  13      174.11      174.61     27.54 o 
   2   2  13       10.98       -5.70     10.02 o 
   3   2  13      285.94      314.39     36.82 o 
   4   2  13       44.94       58.83     22.55 o 
  -2   3  13        6.74        7.58     13.31 o 
  -1   3  13      161.45      174.52     28.31 o 
   0   3  13      532.57      529.97     42.81 o 
   1   3  13       80.34       82.42     21.07 o 
   2   3  13      367.66      382.37     37.91 o 
   3   3  13       27.99       12.09     13.39 o 
   4   3  13       37.38       19.96     16.30 o 
   5   3  13        2.14      -16.08     10.72 o 
  -2   4  13        7.70       14.68     15.09 o 
  -1   4  13        2.00        2.26     12.34 o 
   0   4  13       51.18       33.94     17.79 o 
   1   4  13       52.83       68.05     21.79 o 
   2   4  13        1.87       14.02     13.22 o 
   3   4  13      414.03      435.82     41.10 o 
   4   4  13       44.00       71.27     22.11 o 
   5   4  13       22.92       30.58     18.15 o 
  -1   5  13        0.77        7.62     13.29 o 
   0   5  13        3.23        7.39     12.55 o 
   1   5  13      612.14      716.94     49.52 o 
   2   5  13        1.06       -4.09      7.10 o 
   3   5  13      307.87      288.22     34.35 o 
   4   5  13      207.92      210.50     31.36 o 
   5   5  13        3.93        1.12     11.14 o 
  -1   6  13       38.95       37.10     19.32 o 
   0   6  13       28.15       41.07     19.09 o 
   1   6  13       95.70       74.80     22.07 o 
   2   6  13      272.96      258.16     23.56 o 
   3   6  13      843.77      948.17     41.03 o 
   4   6  13      252.80      278.29     27.31 o 
   5   6  13      404.77      416.74     41.24 o 
  -1   7  13      105.47      106.61     26.75 o 
   0   7  13      609.09      651.10     51.29 o 
   1   7  13      313.15      371.48     39.08 o 
   2   7  13      246.90      275.68     35.52 o 
   3   7  13        7.01        8.31      8.60 o 
   4   7  13      478.38      576.38     48.04 o 
   5   7  13       11.60       10.00      8.49 o 
   0   8  13        2.20       -2.47     12.02 o 
   1   8  13      432.35      417.64     42.62 o 
   2   8  13       15.20       16.05     16.66 o 
   3   8  13      120.99      145.83     29.46 o 
   4   8  13        4.69        3.78      8.34 o 
   5   8  13        4.26        0.64      6.85 o 
   1   9  13        0.48       -3.71     13.09 o 
   2   9  13       23.00       44.39     20.87 o 
   3   9  13        4.19        7.80     16.66 o 
   4   9  13      105.13      134.77     29.68 o 
   1   3  14        3.55       -0.22     10.75 o 
   2   3  14        0.81       -1.87     10.50 o 
   3   3  14        8.12       -2.82     11.19 o 
   1   4  14      330.63      348.29     37.21 o 
   2   4  14       17.26       17.28     14.53 o 
   3   4  14       51.74       56.32     21.62 o 
   1   5  14        3.47       -2.31     12.75 o 
   2   5  14      267.68      257.27     34.13 o 
   3   5  14       28.57       31.24     16.77 o 
   4   5  14      113.50       82.14     23.73 o 
   1   6  14      487.91      608.93     49.47 o 
   2   6  14        2.50        3.84      9.13 o 
   3   6  14       16.16        6.16     11.14 o 
   4   6  14      154.66      154.14     30.07 o 
   2   7  14      227.32      237.41     34.58 o 
   3   7  14       23.63       36.10     13.46 o 
                                                 
